# Supplementary material for: 4,4′-Dichloro-3,3′,5,5′-tetra­methyl-2,2′-[(3aR,7aR/3aS,7aS)-2,3,3a,4,5,6,7,7a-octa­hydro-1H-1,3-benzimidazole-1,3-di­yl)bis­(methyl­ene)]diphenol
Source: Acta Crystallogr Sect E Struct Rep Online. 2011 Jul 23;67(Pt 8):o2131. doi: 10.1107/S1600536811028960 (PMC3213571; doi:10.1107/S1600536811028960)
Supplement: Supplementary file 1 [file e-67-o2131-sup1.cif]

##############################################################################
#                                                                            #
# This CIF contains the data in a paper accepted for publication in          #
# Acta Crystallographica Section E. It conforms to the requirements of       #
# Notes for Authors for Acta Crystallographica Section E, and has been       #
# peer reviewed under the auspices of the IUCr Commission on Journals.       #
#                                                                            #
# Full details of the Crystallographic Information File format               #
# are given in the paper "The Crystallographic Information File (CIF):       #
# a New Standard Archive File for Crystallography" by S. R. Hall, F. H.      #
# Allen and I. D. Brown [Acta Cryst. (1991), A47, 655-685].                  #
#                                                                            #
# The current version of the core CIF dictionary is obtainable from          #
# ftp://ftp.iucr.org/pub/cif_core.dic.                                       #
#                                                                            #
# Software is freely available for graphical display of the structure(s)     #
# in this CIF. For information consult the CIF software page                 #
# http://www.iucr.org/resources/cif/software.                                #
#                                                                            #
# This file may be used for bona fide research purposes within the           #
# scientific community so long as proper attribution is given to the journal # 
# article from which it was obtained.                                        #
#                                                                            #
##############################################################################
data_global
_audit_creation_method     'Jana2006 Version : 02/06/2011'
_journal_date_recd_electronic     2011-07-11
_journal_date_accepted     2011-07-18
_journal_name_full     'Acta Crystallographica, Section E'
_journal_year     2011
_journal_volume     67
_journal_issue      8
_journal_page_first     o2131
_journal_page_last     o2131
_journal_paper_category     QO
_journal_coeditor_code     GO2020
_publ_contact_author_name     'Augusto Rivera'
_publ_contact_author_address
;
Departamento de Qu\'imica, Universidad Nacional de Colombia, Ciudad
Universitaria, Bogot\'a, Colombia
;
_publ_contact_author_email     'ariverau@unal.edu.co'
_publ_contact_author_fax     '57-1-3165220'
_publ_contact_author_phone     '57-1-3165000'
_publ_section_title
;\
4,4'-Dichloro-3,3',5,5'-tetramethyl-2,2'-[(3a<i>R</i>,7a<i>R</i>/3a<i>S</i>,\
7a<i>S</i>)-2,3,3a,4,5,6,7,7a-octahydro-1<i>H</i>-1,3-benzimidazole-1,3-\
diyl)bis(methylene)]diphenol
;
_publ_section_title_footnote     .
loop_
    _publ_author_name
    _publ_author_footnote
    _publ_author_address
    'Rivera, Augusto' .
;
Departamento de Qu\'imica, Universidad Nacional de Colombia, Ciudad
Universitaria, Bogot\'a, Colombia
;
    'Quiroga, Diego' .
;
Departamento de Qu\'imica, Universidad Nacional de Colombia, Ciudad
Universitaria, Bogot\'a, Colombia
;
    'R\'ios-Motta, Jaime' .
;
Departamento de Qu\'imica, Universidad Nacional de Colombia, Ciudad
Universitaria, Bogot\'a, Colombia
;
    'Fejfarov\'a, Karla' .
;
Institute of Physics ASCR, v.v.i.,
Na Slovance 2
182 21 Praha 8
Czech Republic
;
    'Du\<sek, Michal' .
;
Institute of Physics ASCR, v.v.i.,
Na Slovance 2
182 21 Praha 8
Czech Republic
;
_publ_section_synopsis     .
data_I
_chemical_name_systematic
;
4,4'-Dichloro-3,3',5,5'-tetramethyl-2,2'-[(3a<i>R</i>,7a<i>R</i>/3a<i>S</i>,
7a<i>S</i>)-2,3,3a,4,5,6,7,7a-octahydro-1<i>H</i>-1,3-benzimidazole-1,3-
diyl)bis(methylene)]diphenol
;
_chemical_name_common     ?
_chemical_formula_moiety     'C25 H32 Cl2 N2 O2'
_chemical_formula_sum     'C25 H32 Cl2 N2 O2'
_chemical_formula_structural     ?
_chemical_formula_analytical     ?
_chemical_formula_iupac     'C25 H32 Cl2 N2 O2'
_chemical_formula_weight     463.4
_chemical_melting_point     498
_symmetry_cell_setting     monoclinic
_symmetry_space_group_name_H-M     'C 1 2/c 1'
_symmetry_space_group_name_Hall     '-C 2yc'
loop_
    _symmetry_equiv_pos_site_id
    _symmetry_equiv_pos_as_xyz
    1 x,y,z
    2 -x,y,-z+1/2
    3 -x,-y,-z
    4 x,-y,z+1/2
    5 x+1/2,y+1/2,z
    6 -x+1/2,y+1/2,-z+1/2
    7 -x+1/2,-y+1/2,-z
    8 x+1/2,-y+1/2,z+1/2
_cell_length_a     16.6512(7)
_cell_length_b     9.6962(3)
_cell_length_c     14.4423(6)
_cell_angle_alpha     90
_cell_angle_beta     98.892(3)
_cell_angle_gamma     90
_cell_volume     2303.73(15)
_cell_formula_units_Z     4
_cell_measurement_reflns_used     23197
_cell_measurement_theta_min     3.09
_cell_measurement_theta_max     67
_cell_measurement_temperature     120
_cell_special_details     ?
_exptl_crystal_description     block
_exptl_crystal_colour     colourless
_exptl_crystal_size_max     0.527
_exptl_crystal_size_mid     0.363
_exptl_crystal_size_min     0.155
_exptl_crystal_density_diffrn     1.3358
_exptl_crystal_density_meas     ?
_exptl_crystal_density_method     'not measured'
_exptl_crystal_F_000     984
_exptl_absorpt_coefficient_mu     2.726
_exptl_absorpt_correction_type     analytical
_exptl_absorpt_process_details
;
(CrysAlisPro; Agilent, 2010)'
;
_exptl_absorpt_correction_T_min     0.411
_exptl_absorpt_correction_T_max     0.734
_exptl_special_details
;
^1^H NMR (CDCl3, 400 MHz): \d 1.31 (4H, m), 1.87 (2H, m), 2.08 (2H, m), 2.26
(2H, s, ArCH3), 2.28 (2H, s, ArCH3), 2.36 (2H, m), 2.46 (2H, s, NCH2N), 3.68
(2H, d, 2J = 14.0 Hz, ArCH2N), 4.05 (2H, d, 2J = 14.0 Hz, ArCH2N), 6.57 (2H,
s), 11.18 (2H, bs). 13C NMR (CDCl3, 100 MHz): \d 16.7, 21.0, 24.0, 28.9, 53.0,
69.2, 75.8, 116.4, 118.3, 125.4, 133.5, 136.7, 155.9.
;
_diffrn_ambient_temperature     120
_diffrn_radiation_type     'Cu K\a'
_diffrn_radiation_wavelength     1.5418
_diffrn_radiation_source     'Enhance Ultra (Cu) X-ray Source'
_diffrn_radiation_monochromator     'mirror'
_diffrn_measurement_device_type
                    'Agilent Xcalibur diffractometer with Atlas Gemini detector'
_diffrn_measurement_device     'four-cycle diffractometer'
_diffrn_measurement_method     'Rotation method data acquisition using \w scans'
_diffrn_detector_area_resol_mean     10.3784
_diffrn_reflns_number     32618
_diffrn_reflns_av_R_equivalents     0.0461
_diffrn_reflns_av_sigmaI/netI     0.0062
_diffrn_reflns_theta_min     5.3
_diffrn_reflns_theta_max     67.21
_diffrn_reflns_theta_full     67.21
_diffrn_measured_fraction_theta_max     0.99
_diffrn_measured_fraction_theta_full     0.99
_diffrn_reflns_limit_h_min     -19
_diffrn_reflns_limit_h_max     19
_diffrn_reflns_limit_k_min     -11
_diffrn_reflns_limit_k_max     11
_diffrn_reflns_limit_l_min     -17
_diffrn_reflns_limit_l_max     17
_diffrn_reflns_reduction_process
;
Integration of the CCD images was done by program CrysAlisPro
(Agilent Technologies, 2010). The same program was used for indexing of the
crystal shape and absorption correction.
;
_diffrn_standards_number     0
_diffrn_standards_interval_count     ?
_diffrn_standards_interval_time     ?
_diffrn_standards_decay_%     .
loop_
    _diffrn_standard_refln_index_h
    _diffrn_standard_refln_index_k
    _diffrn_standard_refln_index_l
    ? ? ?
_refine_special_details
;
The refinement was carried out against all reflections. The conventional
<i>R</i>-factor is always based on <i>F</i>. The goodness of fit as well as
the weighted <i>R</i>-factor are based on <i>F</i> and <i>F</i>^2^ for
refinement carried out on <i>F</i> and <i>F</i>^2^, respectively. The
threshold expression is used only for calculating <i>R</i>-factors <i>etc</i>.
and it is not relevant to the choice of reflections for refinement.
The program used for refinement, Jana2006, uses the weighting scheme based on
the experimental expectations, see _refine_ls_weighting_details, that does not
force <i>S</i> to be one. Therefore the values of <i>S</i> are usually larger
than the ones from the <i>SHELX</i> program.
;
_reflns_number_total     2054
_reflns_number_gt     1979
_reflns_threshold_expression     'I>3\s(I)'
_refine_ls_structure_factor_coef     Fsqd
_refine_ls_R_factor_all     0.0340
_refine_ls_R_factor_gt     0.0333
_refine_ls_wR_factor_gt     0.1156
_refine_ls_wR_factor_ref     0.1164
_refine_ls_goodness_of_fit_ref     2.54
_refine_ls_restrained_S_all     ?
_refine_ls_number_reflns     2054
_refine_ls_number_parameters     144
_refine_ls_number_restraints     1
_refine_ls_number_constraints     61
_refine_ls_hydrogen_treatment     mixed
_refine_ls_weighting_scheme     sigma
_refine_ls_weighting_details     'w=1/(\s^2^(I)+0.0016I^2^)'
_refine_ls_shift/su_max     0.0099
_refine_ls_shift/su_mean     0.0003
_refine_diff_density_max     0.27
_refine_diff_density_min     -0.24
_refine_ls_extinction_method     'none'
_refine_ls_extinction_coef     ?
_refine_ls_abs_structure_details     ?
_refine_ls_abs_structure_Flack     ?
_refine_ls_abs_structure_Rogers     ?
loop_
    _atom_type_symbol
    _atom_type_scat_dispersion_real
    _atom_type_scat_dispersion_imag
    _atom_type_scat_source
    C 0.0181 0.0091 'International Tables Vol C tables 4.2.6.8 and 6.1.1.1'
    H 0.0000 0.0000 'International Tables Vol C tables 4.2.6.8 and 6.1.1.1'
    Cl 0.3639 0.7018 'International Tables Vol C tables 4.2.6.8 and 6.1.1.1'
    N 0.0311 0.0180 'International Tables Vol C tables 4.2.6.8 and 6.1.1.1'
    O 0.0492 0.0322 'International Tables Vol C tables 4.2.6.8 and 6.1.1.1'
_computing_data_collection     'CrysalisPro  (Agilent, 2010)'
_computing_cell_refinement     'CrysalisPro (Agilent, 2010)'
_computing_data_reduction     'CrysalisPro (Agilent, 2010)'
_computing_structure_solution     'SIR2002 (Burla <i>et al.</i>, 2003)'
_computing_structure_refinement
                                 'Jana2006 (Pet\<r\'i\<cek <i>et al.</i>, 2006)'
_computing_molecular_graphics     'Diamond (Brandenburg & Putz, 2005)'
_computing_publication_material     'Jana2006 (Pet\<r\'i\<cek et al., 2006)'
loop_
    _atom_site_type_symbol
    _atom_site_label
    _atom_site_fract_x
    _atom_site_fract_y
    _atom_site_fract_z
    _atom_site_U_iso_or_equiv
    _atom_site_adp_type
    _atom_site_calc_flag
    _atom_site_refinement_flags
    _atom_site_occupancy
    _atom_site_symmetry_multiplicity
    _atom_site_disorder_assembly
    _atom_site_disorder_group
    Cl Cl1 0.76734(2) -0.07704(4) 0.93216(3) 0.03586(17) Uani d . 1 8 . .
    O O1 0.53003(6) 0.35475(10) 0.97680(7) 0.0322(3) Uani d . 1 8 . .
    N N1 0.55223(4) 0.45810(9) 0.81461(5) 0.0204(3) Uani d . 1 8 . .
    C C1 0.63836(7) 0.27435(13) 0.89563(9) 0.0222(4) Uani d . 1 8 . .
    C C2 0.69590(8) 0.17091(14) 0.88695(9) 0.0241(4) Uani d . 1 8 . .
    C C3 0.69590(8) 0.05287(14) 0.94211(9) 0.0258(4) Uani d . 1 8 . .
    C C4 0.64130(8) 0.03133(14) 1.00472(9) 0.0261(4) Uani d . 1 8 . .
    C C5 0.58507(9) 0.13507(14) 1.01187(9) 0.0264(4) Uani d . 1 8 . .
    C C6 0.58435(8) 0.25638(14) 0.96017(9) 0.0247(4) Uani d . 1 8 . .
    C C7 0.75806(9) 0.18747(17) 0.82207(11) 0.0348(5) Uani d . 1 8 . .
    C C8 0.64127(10) -0.09641(15) 1.06364(10) 0.0326(4) Uani d . 1 8 . .
    C C9 0.63587(8) 0.40679(14) 0.83881(9) 0.0237(4) Uani d . 1 8 . .
    C C10 0.5 0.36595(10) 0.75 0.0261(5) Uani d . 1 4 . .
    C C11 0.54490(7) 0.59416(13) 0.76934(8) 0.0197(4) Uani d . 1 8 . .
    C C12 0.56829(8) 0.71792(13) 0.83144(9) 0.0231(4) Uani d . 1 8 . .
    C C13 0.54453(8) 0.84894(13) 0.77370(9) 0.0267(4) Uani d . 1 8 . .
    H H1 0.5257(13) 0.4090(18) 0.9321(12) 0.0387 Uiso d . 1 8 . .
    H H5 0.545829 0.122861 1.053384 0.0317 Uiso d T 1 8 . .
    H H7a 0.810554 0.160357 0.854033 0.0522 Uiso d R 1 8 . .
    H H7b 0.743354 0.130427 0.767765 0.0522 Uiso d R 1 8 . .
    H H7c 0.759828 0.28218 0.803107 0.0522 Uiso d R 1 8 . .
    H H8a 0.694459 -0.110125 1.098872 0.0488 Uiso d R 1 8 . .
    H H8b 0.6025 -0.08608 1.105925 0.0488 Uiso d R 1 8 . .
    H H8c 0.626841 -0.174614 1.023772 0.0488 Uiso d R 1 8 . .
    H H9a 0.668777 0.475635 0.874286 0.0284 Uiso d R 1 8 . .
    H H9b 0.658249 0.390095 0.782437 0.0284 Uiso d R 1 8 . .
    H H10 0.533179 0.311486 0.715257 0.0313 Uiso d R 1 8 . .
    H H11 0.582025 0.604471 0.725135 0.0237 Uiso d R 1 8 . .
    H H12a 0.625937 0.717436 0.852045 0.0277 Uiso d R 1 8 . .
    H H12b 0.539438 0.71524 0.884052 0.0277 Uiso d R 1 8 . .
    H H13a 0.57933 0.859112 0.726983 0.032 Uiso d R 1 8 . .
    H H13b 0.554553 0.928472 0.813392 0.032 Uiso d R 1 8 . .
loop_
    _atom_site_aniso_label
    _atom_site_aniso_U_11
    _atom_site_aniso_U_22
    _atom_site_aniso_U_33
    _atom_site_aniso_U_12
    _atom_site_aniso_U_13
    _atom_site_aniso_U_23
    _atom_site_aniso_type_symbol
    Cl1 0.0336(3) 0.0301(3) 0.0424(3) 0.01390(13) 0.00143(18) -0.00539(13) Cl
    O1 0.0418(6) 0.0280(5) 0.0313(5) 0.0149(4) 0.0196(4) 0.0086(4) O
    N1 0.0172(5) 0.0215(5) 0.0224(5) 0.0011(4) 0.0029(4) 0.0007(4) N
    C1 0.0201(6) 0.0247(7) 0.0209(6) 0.0021(5) 0.0003(5) -0.0019(5) C
    C2 0.0202(6) 0.0272(7) 0.0235(6) 0.0018(5) -0.0006(5) -0.0065(5) C
    C3 0.0231(7) 0.0245(6) 0.0274(7) 0.0061(5) -0.0035(5) -0.0075(5) C
    C4 0.0307(7) 0.0235(7) 0.0217(6) 0.0032(5) -0.0032(5) -0.0050(5) C
    C5 0.0321(7) 0.0258(7) 0.0218(6) 0.0046(5) 0.0058(5) 0.0003(5) C
    C6 0.0271(7) 0.0258(6) 0.0217(6) 0.0056(5) 0.0049(5) -0.0019(5) C
    C7 0.0263(7) 0.0401(8) 0.0393(8) 0.0072(6) 0.0096(6) -0.0021(6) C
    C8 0.0404(8) 0.0252(7) 0.0301(7) 0.0048(6) -0.0010(6) 0.0001(5) C
    C9 0.0177(6) 0.0283(7) 0.0253(6) 0.0024(5) 0.0045(5) 0.0008(5) C
    C10 0.0257(9) 0.0216(9) 0.0297(9) 0 0.0002(7) 0 C
    C11 0.0196(7) 0.0223(6) 0.0180(6) -0.0001(4) 0.0052(5) 0.0006(4) C
    C12 0.0234(6) 0.0241(7) 0.0219(6) -0.0010(5) 0.0037(5) -0.0006(5) C
    C13 0.0324(8) 0.0225(6) 0.0254(6) -0.0027(5) 0.0051(6) -0.0004(5) C
loop_
    _geom_bond_atom_site_label_1
    _geom_bond_atom_site_label_2
    _geom_bond_site_symmetry_1
    _geom_bond_site_symmetry_2
    _geom_bond_distance
    _geom_bond_publ_flag
    O1 C6 . . 1.3612(17) ?
    O1 H1 . . 0.827(17) ?
    N1 C9 . . 1.4694(15) ?
    N1 C10 . . 1.4746(10) ?
    N1 C11 . . 1.4691(15) ?
    C1 C2 . . 1.4059(19) ?
    C1 C6 . . 1.4026(19) ?
    C1 C9 . . 1.5211(19) ?
    C2 C3 . . 1.3945(19) ?
    C2 C7 . . 1.508(2) ?
    C3 C4 . . 1.394(2) ?
    C4 C5 . . 1.389(2) ?
    C4 C8 . . 1.503(2) ?
    C5 C6 . . 1.3923(19) ?
    C5 H5 . . 0.96 ?
    C7 H7a . . 0.96 ?
    C7 H7b . . 0.96 ?
    C7 H7c . . 0.96 ?
    C8 H8a . . 0.96 ?
    C8 H8b . . 0.96 ?
    C8 H8c . . 0.96 ?
    C9 H9a . . 0.96 ?
    C9 H9b . . 0.96 ?
    C10 H10 . . 0.96 ?
    C10 H10 . 2_656 0.96 ?
    C11 C11 . 2_656 1.5132(16) ?
    C11 C12 . . 1.5127(17) ?
    C11 H11 . . 0.96 ?
    C12 C13 . . 1.5376(18) ?
    C12 H12a . . 0.96 ?
    C12 H12b . . 0.96 ?
    C13 C13 . 2_656 1.5341(18) ?
    C13 H13a . . 0.96 ?
    C13 H13b . . 0.96 ?
loop_
    _geom_angle_atom_site_label_1
    _geom_angle_atom_site_label_2
    _geom_angle_atom_site_label_3
    _geom_angle_site_symmetry_1
    _geom_angle_site_symmetry_2
    _geom_angle_site_symmetry_3
    _geom_angle
    _geom_angle_publ_flag
    C6 O1 H1 . . . 106.8(14) ?
    C9 N1 C10 . . . 112.95(8) ?
    C9 N1 C11 . . . 114.86(9) ?
    C10 N1 C11 . . . 105.20(7) ?
    C2 C1 C6 . . . 119.11(12) ?
    C2 C1 C9 . . . 121.08(12) ?
    C6 C1 C9 . . . 119.77(12) ?
    C1 C2 C3 . . . 118.31(12) ?
    C1 C2 C7 . . . 121.47(12) ?
    C3 C2 C7 . . . 120.20(12) ?
    C2 C3 C4 . . . 123.46(13) ?
    C3 C4 C5 . . . 117.04(12) ?
    C3 C4 C8 . . . 123.25(13) ?
    C5 C4 C8 . . . 119.71(13) ?
    C4 C5 C6 . . . 121.47(13) ?
    C4 C5 H5 . . . 119.2656 ?
    C6 C5 H5 . . . 119.2654 ?
    O1 C6 C1 . . . 122.83(12) ?
    O1 C6 C5 . . . 116.63(12) ?
    C1 C6 C5 . . . 120.53(13) ?
    C2 C7 H7a . . . 109.4708 ?
    C2 C7 H7b . . . 109.4713 ?
    C2 C7 H7c . . . 109.4707 ?
    H7a C7 H7b . . . 109.4715 ?
    H7a C7 H7c . . . 109.4716 ?
    H7b C7 H7c . . . 109.4714 ?
    C4 C8 H8a . . . 109.4711 ?
    C4 C8 H8b . . . 109.4712 ?
    C4 C8 H8c . . . 109.471 ?
    H8a C8 H8b . . . 109.472 ?
    H8a C8 H8c . . . 109.4704 ?
    H8b C8 H8c . . . 109.4716 ?
    N1 C9 C1 . . . 111.10(10) ?
    N1 C9 H9a . . . 109.4708 ?
    N1 C9 H9b . . . 109.4711 ?
    C1 C9 H9a . . . 109.4716 ?
    C1 C9 H9b . . . 109.4713 ?
    H9a C9 H9b . . . 107.791 ?
    N1 C10 N1 . . 2_656 105.41(8) ?
    N1 C10 H10 . . . 109.4714 ?
    N1 C10 H10 . . 2_656 109.471 ?
    N1 C10 H10 2_656 . . 109.471 ?
    N1 C10 H10 2_656 . 2_656 109.4714 ?
    H10 C10 H10 . . 2_656 113.2497 ?
    N1 C11 C11 . . 2_656 100.00(9) ?
    N1 C11 C12 . . . 116.90(9) ?
    N1 C11 H11 . . . 111.8254 ?
    C11 C11 C12 2_656 . . 111.59(10) ?
    C11 C11 H11 2_656 . . 117.1086 ?
    C12 C11 H11 . . . 100.2818 ?
    C11 C12 C13 . . . 108.22(10) ?
    C11 C12 H12a . . . 109.4707 ?
    C11 C12 H12b . . . 109.4717 ?
    C13 C12 H12a . . . 109.4709 ?
    C13 C12 H12b . . . 109.4717 ?
    H12a C12 H12b . . . 110.6913 ?
    C12 C13 C13 . . 2_656 113.08(11) ?
    C12 C13 H13a . . . 109.4717 ?
    C12 C13 H13b . . . 109.4711 ?
    C13 C13 H13a 2_656 . . 109.4708 ?
    C13 C13 H13b 2_656 . . 109.472 ?
    H13a C13 H13b . . . 105.6049 ?
loop_
    _geom_torsion_atom_site_label_1
    _geom_torsion_atom_site_label_2
    _geom_torsion_atom_site_label_3
    _geom_torsion_atom_site_label_4
    _geom_torsion_site_symmetry_1
    _geom_torsion_site_symmetry_2
    _geom_torsion_site_symmetry_3
    _geom_torsion_site_symmetry_4
    _geom_torsion
    _geom_torsion_publ_flag
    ? ? ? ? ? ? ? ? ? ?
loop_
    _geom_hbond_atom_site_label_D
    _geom_hbond_atom_site_label_H
    _geom_hbond_atom_site_label_A
    _geom_hbond_site_symmetry_A
    _geom_hbond_distance_DH
    _geom_hbond_distance_HA
    _geom_hbond_distance_DA
    _geom_hbond_angle_DHA
    _geom_hbond_publ_flag
    O1 H1 N1 . 0.827(17) 1.880(19) 2.6259(13) 149.4(19) y
    C12 H12B O1 3_667 0.96 2.56 3.4998(17) 166 y
