# Supplementary material for: 4,4′-Dichloro-3,3′,5,5′-tetra­methyl-2,2′-[(3aR,7aR/3aS,7aS)-2,3,3a,4,5,6,7,7a-octa­hydro-1H-1,3-benzimidazole-1,3-di­yl)bis­(methyl­ene)]diphenol
Source: Acta Crystallogr Sect E Struct Rep Online. 2011 Jul 23;67(Pt 8):o2131. doi: 10.1107/S1600536811028960 (PMC3213571; doi:10.1107/S1600536811028960)
Supplement: Supplementary file 2 [file e-67-o2131-Isup2.hkl]

#
# h,k,l, Fc-squared, Fo-squared, sigma(Fo-squared) and status flag
#
data_I
_shelx_title                             '   '
_shelx_refln_list_code                   4
_shelx_F_calc_maximum                    268.48
_exptl_crystal_F_000                     984
_reflns_d_resolution_high                0.8362

loop_
 _symmetry_equiv_pos_as_xyz
 'x, y, z'
 '-x, y, -z+1/2'
 '-x, -y, -z'
 'x, -y, z+1/2'
 'x+1/2, y+1/2, z'
 '-x+1/2, y+1/2, -z+1/2'
 '-x+1/2, -y+1/2, -z'
 'x+1/2, -y+1/2, z+1/2'

_cell_length_a                           16.6512(7)
_cell_length_b                           9.6962(3)
_cell_length_c                           14.4423(6)
_cell_angle_alpha                        90
_cell_angle_beta                         98.892(3)
_cell_angle_gamma                        90

_shelx_F_squared_multiplier              1.000

loop_
 _refln_index_h
 _refln_index_k
 _refln_index_l
 _refln_F_squared_calc
 _refln_F_squared_meas
 _refln_F_squared_sigma
 _refln_observed_status
   2   0   0    48.32    56.20   2.20 o
   4   0   0  5395.79  5700.78  33.98 o
   6   0   0  8558.85  8959.97  68.35 o
  10   0   0 11620.50 12386.20  37.94 o
  12   0   0   904.28   993.29   9.59 o
  14   0   0   389.99   428.57   8.19 o
  16   0   0   179.77   210.65   5.94 o
  18   0   0  1445.99  1388.64  14.69 o
   1   1   0  4282.59  4278.64  20.31 o
   3   1   0 12846.80 12470.80  36.11 o
   5   1   0  3157.65  3115.18  17.43 o
   7   1   0  1822.12  1959.31  11.33 o
   9   1   0   656.92   537.38   5.33 o
  11   1   0  6627.38  7053.07  18.74 o
  13   1   0  1234.47  1248.47  10.18 o
  15   1   0  2431.65  2508.98  13.21 o
  17   1   0  2347.30  2367.58  11.57 o
  19   1   0    82.21    80.04   3.31 o
   0   2   0   219.18   261.19   6.41 o
   2   2   0  5505.03  5388.08  18.20 o
   4   2   0   791.86   792.74   8.76 o
   6   2   0   723.98   859.94   8.15 o
   8   2   0   115.81    77.57   2.27 o
  10   2   0   929.42  1097.60   6.26 o
  12   2   0   945.27   975.72   7.74 o
  14   2   0     1.70     3.78   1.30 <
  16   2   0    23.66    29.11   1.78 o
  18   2   0   527.75   500.68   5.98 o
   1   3   0   623.93   488.96   7.37 o
   3   3   0   144.04   203.16   4.94 o
   5   3   0   278.45   225.74   4.63 o
   7   3   0  4929.59  5804.55  21.34 o
   9   3   0   227.48   235.80   3.19 o
  11   3   0    46.41    82.84   2.05 o
  13   3   0   167.55   182.98   3.91 o
  15   3   0    25.84    31.81   1.89 o
  17   3   0    19.97    18.51   1.77 o
   0   4   0 11117.20 10197.30  43.72 o
   2   4   0   465.62   631.94   6.98 o
   4   4   0  5678.21  5704.05  22.35 o
   6   4   0    18.69    21.78   1.98 o
   8   4   0   623.59   615.59   5.78 o
  10   4   0   218.35   200.97   3.45 o
  12   4   0    66.55    87.16   2.58 o
  14   4   0   835.38   809.69   7.99 o
  16   4   0    43.70    35.17   2.26 o
  18   4   0    24.02    21.72   2.36 o
   1   5   0    23.36    19.77   1.63 o
   3   5   0    24.56    25.78   1.74 o
   5   5   0  2342.84  2538.64  12.30 o
   7   5   0    62.98   104.35   2.62 o
   9   5   0   788.23   818.98   7.24 o
  11   5   0  1127.29  1229.62   9.80 o
  13   5   0     8.77     6.62   1.77 o
  15   5   0   524.97   573.74   7.30 o
  17   5   0   253.25   282.82   5.91 o
   0   6   0  5422.30  5735.44  21.85 o
   2   6   0  2785.30  2889.62  10.05 o
   4   6   0    43.53    58.62   1.66 o
   6   6   0  2401.24  2485.25  11.49 o
   8   6   0  1221.56  1234.06   9.46 o
  10   6   0  1382.87  1361.92  11.10 o
  12   6   0    29.05    33.58   2.26 o
  14   6   0   510.42   457.52   5.84 o
  16   6   0     8.38     6.31   1.48 o
   1   7   0  1681.65  1804.43   8.81 o
   3   7   0   797.47   756.12   5.87 o
   5   7   0   279.43   312.21   4.38 o
   7   7   0  2929.61  3050.75  13.74 o
   9   7   0   188.72   187.61   3.79 o
  11   7   0  2773.46  2786.21  14.52 o
  13   7   0  1502.87  1532.60  10.49 o
  15   7   0   288.79   305.13   5.85 o
   0   8   0   598.44   657.53   8.82 o
   2   8   0  5005.42  5067.72  16.56 o
   4   8   0  1983.71  1986.77  10.93 o
   6   8   0   194.96   209.31   3.79 o
   8   8   0    30.67    29.96   1.89 o
  10   8   0    69.53    81.83   2.57 o
  12   8   0   169.92   145.51   3.59 o
  14   8   0    10.11    11.86   1.61 o
   1   9   0   434.47   453.09   5.05 o
   3   9   0   192.49   197.26   3.52 o
   5   9   0    33.35    26.35   1.51 o
   7   9   0     3.98     3.68   0.96 o
   9   9   0   328.75   321.74   4.38 o
  11   9   0   110.13   108.16   3.15 o
   0  10   0   344.05   348.00   7.16 o
   2  10   0   568.50   582.54   6.76 o
   4  10   0    76.04    70.58   2.16 o
   6  10   0    26.59    23.55   1.46 o
   8  10   0   943.74   984.09   9.39 o
   1  11   0    81.97    77.22   2.70 o
   3  11   0    73.64    64.97   2.86 o
   5  11   0     8.13    10.04   1.61 o
 -19   1   1  1165.61  1190.88  11.24 o
 -17   1   1    93.82    92.00   2.65 o
 -15   1   1   999.31  1005.13   8.38 o
 -13   1   1   260.65   275.79   4.80 o
 -11   1   1   933.49  1013.15   7.08 o
  -9   1   1   391.52   411.27   5.58 o
  -7   1   1  8874.13  9001.75  25.60 o
  -5   1   1   882.12   771.32   8.61 o
  -3   1   1    11.84    23.39   1.79 o
  -1   1   1  2568.92  2707.58  12.42 o
   1   1   1  5141.61  5458.88  18.64 o
   3   1   1 29486.90 29500.90  52.27 o
   5   1   1  1515.94  1598.79   9.89 o
   7   1   1   459.48   646.61   6.88 o
   9   1   1  3481.51  3997.34  13.67 o
  11   1   1   337.28   353.30   4.63 o
  13   1   1     2.21     1.59   1.10 <
  15   1   1     0.63     2.82   1.40 <
  17   1   1   857.63   940.32   7.80 o
  19   1   1   353.68   261.72   6.33 o
 -18   2   1    39.35    48.67   2.13 o
 -16   2   1   154.13   146.28   3.44 o
 -14   2   1   181.86   182.28   3.85 o
 -12   2   1   374.86   348.62   4.52 o
  -8   2   1 20576.20 20997.70  40.08 o
  -6   2   1  1957.32  2052.46  13.33 o
  -4   2   1  4949.81  4902.54  23.38 o
  -2   2   1  3457.10  2847.58  19.14 o
   0   2   1  2603.61  2624.31  15.61 o
   2   2   1  2763.78  3037.77  14.26 o
   4   2   1  1512.13  1873.81  13.33 o
   6   2   1  3498.59  3643.44  14.59 o
   8   2   1  5158.28  5156.60  17.85 o
  10   2   1  1282.70  1283.46   6.54 o
  12   2   1   549.83   511.86   5.81 o
  14   2   1  1170.50  1174.07  10.39 o
  16   2   1   392.62   441.25   5.78 o
  18   2   1   750.01   717.44   7.53 o
 -19   3   1   387.67   406.37   9.16 o
 -17   3   1   935.62   860.05   8.51 o
 -15   3   1    33.53    37.68   1.98 o
 -13   3   1   361.16   321.51   4.69 o
 -11   3   1    43.87    69.69   1.95 o
  -9   3   1    98.13   135.00   2.50 o
  -7   3   1  5605.49  6199.80  23.12 o
  -5   3   1   113.37   109.71   3.50 o
  -3   3   1  2304.38  2189.76  17.07 o
  -1   3   1  2599.13  2673.73  17.13 o
   1   3   1 12948.00 12049.90  37.23 o
   3   3   1 17276.40 18091.10  41.58 o
   5   3   1  3339.00  2916.80  14.73 o
   7   3   1  9502.49  9475.07  25.16 o
   9   3   1  3717.10  3586.26  11.24 o
  11   3   1  2623.05  2545.12  10.62 o
  13   3   1  1824.93  1780.68  11.62 o
  15   3   1   261.88   242.51   4.30 o
  17   3   1   168.55   154.47   4.03 o
 -18   4   1   214.46   260.77   6.00 o
 -16   4   1  1399.73  1417.08  11.29 o
 -14   4   1  1018.83  1091.00   9.30 o
 -12   4   1  1615.26  1631.85  10.55 o
 -10   4   1  5941.27  6025.57  17.43 o
  -8   4   1  1663.21  1563.71   8.92 o
  -6   4   1  7562.54  7337.98  33.17 o
  -4   4   1  6305.82  6894.57  27.82 o
  -2   4   1  5426.38  5558.80  19.39 o
   0   4   1  4422.81  4375.49  17.02 o
   2   4   1  2198.70  2279.72  13.59 o
   4   4   1   279.74   337.93   5.49 o
   8   4   1   448.84   419.92   4.39 o
  10   4   1  1443.91  1464.37   8.74 o
  12   4   1   215.52   171.80   3.41 o
  14   4   1  1913.39  1832.85  13.70 o
  16   4   1    34.56    48.09   2.21 o
  18   4   1   387.96   362.40   8.58 o
 -17   5   1   358.16   329.08   6.97 o
 -15   5   1   382.44   416.73   5.72 o
 -13   5   1   440.90   403.13   6.82 o
 -11   5   1  2141.40  2113.29  13.04 o
  -9   5   1   597.76   659.55   6.52 o
  -7   5   1   247.12   230.25   3.47 o
  -5   5   1  6111.16  6285.04  18.26 o
  -3   5   1   874.85  1031.24   8.89 o
   1   5   1  2837.59  2841.83  14.19 o
   3   5   1  2408.53  2390.70  15.81 o
   5   5   1  4438.94  4581.66  16.16 o
   7   5   1  1088.33  1070.85   7.04 o
   9   5   1    25.37    36.48   2.04 o
  11   5   1   965.68   981.90   8.47 o
  13   5   1   500.45   445.44   6.79 o
  15   5   1    42.86    53.79   2.59 o
  17   5   1    73.62    49.81   3.30 o
 -16   6   1   271.91   302.27   5.50 o
 -14   6   1    37.78    38.69   2.02 o
 -12   6   1   178.47   230.09   4.63 o
 -10   6   1  1675.95  1613.83  10.71 o
  -8   6   1   306.35   376.33   4.95 o
  -6   6   1   669.72   643.14   5.33 o
  -4   6   1   431.89   497.88   4.21 o
  -2   6   1   555.24   472.90   4.32 o
   0   6   1    56.90    62.41   1.76 o
   2   6   1   354.74   502.10   4.48 o
   4   6   1  1503.18  1715.36   9.00 o
   6   6   1   523.03   579.11   6.22 o
   8   6   1    38.00    24.16   1.82 o
  10   6   1   140.87   142.22   4.09 o
  12   6   1   425.67   440.96   6.47 o
  14   6   1    60.86    52.06   2.62 o
  16   6   1    23.74    18.52   2.09 o
 -15   7   1   239.43   216.61   4.94 o
 -13   7   1   580.94   619.86   6.59 o
 -11   7   1     1.19     4.00   1.23 o
  -9   7   1     1.56     1.89   1.12 <
  -7   7   1   406.25   413.68   4.90 o
  -5   7   1   163.05   201.10   3.20 o
  -3   7   1   143.36   158.73   2.74 o
  -1   7   1  2557.16  2498.73  10.85 o
   1   7   1   752.39   706.73   5.49 o
   3   7   1  2593.45  2531.79  11.42 o
   5   7   1   148.60   194.71   3.95 o
   7   7   1  1465.48  1533.33  10.78 o
   9   7   1  1897.56  2123.62  12.98 o
  11   7   1    42.56    52.29   2.16 o
  13   7   1   469.02   476.21   6.52 o
  15   7   1   348.08   361.30   6.71 o
 -14   8   1   242.75   290.56   7.23 o
 -12   8   1   294.21   314.92   4.86 o
 -10   8   1    23.82    25.05   1.64 o
  -8   8   1  2093.38  2248.64  12.26 o
  -6   8   1  1681.27  1729.41  10.70 o
  -4   8   1  1391.10  1487.10   8.96 o
  -2   8   1   730.93   639.40   5.55 o
   0   8   1   361.53   412.00   4.66 o
   2   8   1  7631.46  7901.11  21.53 o
   4   8   1   271.99   263.63   4.17 o
   6   8   1  3041.68  3118.79  14.67 o
   8   8   1   652.95   670.93   7.40 o
  10   8   1   789.31   877.68   7.88 o
  12   8   1    63.99    58.49   2.61 o
  14   8   1   605.18   616.44  13.63 o
 -11   9   1    23.84    25.92   1.64 o
  -9   9   1    43.40    47.21   1.96 o
  -7   9   1   360.16   390.24   5.28 o
  -5   9   1   980.45  1001.40   8.12 o
  -3   9   1   728.82   755.28   6.45 o
  -1   9   1  3926.78  4020.54  15.88 o
   1   9   1  1877.98  1992.84  11.37 o
   3   9   1   226.05   225.78   3.87 o
   5   9   1  1055.40  1099.63   8.66 o
   7   9   1   156.44   170.76   3.58 o
   9   9   1   911.32   979.93   8.27 o
  11   9   1   643.65   737.93   8.17 o
 -10  10   1   792.19   838.01  16.10 o
  -8  10   1   495.14   491.85   5.95 o
  -6  10   1  1820.25  1769.23  10.18 o
  -4  10   1   515.38   485.33   5.57 o
  -2  10   1   146.40   146.77   3.29 o
   0  10   1    20.31    30.74   1.86 o
   2  10   1    36.97    46.90   2.01 o
   4  10   1   203.26   201.04   3.57 o
   6  10   1   142.55   130.92   3.03 o
   8  10   1   249.21   256.86   4.58 o
  -5  11   1     0.98     0.30   0.95 <
  -3  11   1   157.86   172.13   4.19 o
  -1  11   1   201.13   190.01   4.44 o
   1  11   1   206.03   198.38   4.17 o
   3  11   1   796.07   768.76   9.04 o
   5  11   1   179.22   174.61   4.67 o
 -18   0   2   299.70   308.91   6.46 o
 -16   0   2  6259.39  6562.74  32.35 o
 -14   0   2  8531.87  8622.74  34.96 o
 -12   0   2    63.37    42.60   2.26 o
 -10   0   2  7127.47  7365.00  27.88 o
  -8   0   2   674.26   691.67  12.63 o
  -6   0   2   659.83   569.12  15.13 o
  -4   0   2 17366.00 15982.70  70.31 o
  -2   0   2 75804.80 72080.10 166.35 o
   0   0   2 12458.60 10233.60  40.77 o
   2   0   2   137.41   138.40   4.76 o
   6   0   2   275.83   362.03   7.61 o
   8   0   2 14560.90 15127.50  51.78 o
  12   0   2  2311.75  2390.35  16.54 o
  14   0   2  2953.36  3136.07  18.06 o
  16   0   2   307.14   246.10   5.86 o
  18   0   2  3174.05  3305.73  23.05 o
 -19   1   2    71.04    85.96   2.88 o
 -17   1   2   273.80   287.09   4.64 o
 -15   1   2  2708.42  2847.90  15.17 o
 -13   1   2  1794.06  1812.82  10.08 o
 -11   1   2    91.02    74.59   2.00 o
  -9   1   2   487.90   405.76   5.41 o
  -7   1   2  6770.12  6703.67  28.77 o
  -5   1   2 13910.00 13314.90  37.78 o
  -3   1   2 13971.80 13652.40  32.95 o
  -1   1   2  2617.54  2580.83  15.94 o
   1   1   2 25600.00 26579.00  84.19 o
   3   1   2 56543.80 51829.30 124.47 o
   5   1   2   424.66   539.00   6.76 o
   7   1   2    48.66    70.48   2.49 o
   9   1   2  4397.77  4687.66  15.40 o
  11   1   2   306.62   291.44   3.72 o
  13   1   2    93.41   118.51   2.84 o
  15   1   2  1985.64  1969.27  12.67 o
  17   1   2   377.46   330.70   4.70 o
  19   1   2   359.93   353.20  10.44 o
 -18   2   2   161.47   154.14   3.25 o
 -16   2   2   375.13   409.36   5.79 o
 -14   2   2   858.51   866.46   7.62 o
 -12   2   2   472.93   548.67   5.74 o
 -10   2   2    13.30    16.41   1.10 o
  -8   2   2    53.61    61.86   2.54 o
  -6   2   2    69.50    69.38   2.84 o
  -4   2   2   997.69   893.97  11.23 o
  -2   2   2  3121.42  3113.79  18.73 o
   0   2   2  2602.35  2598.07  16.87 o
   2   2   2 28723.00 27536.80  90.22 o
   4   2   2  1598.72  1776.82  16.23 o
   8   2   2  3870.60  4140.37  16.76 o
  10   2   2   814.08   889.25   5.57 o
  12   2   2   756.74   813.55   7.29 o
  14   2   2   135.24   117.00   3.11 o
  16   2   2    20.24    18.18   1.57 o
  18   2   2   176.56   173.66   4.43 o
 -19   3   2    56.78    61.46   3.84 o
 -17   3   2   143.35   146.45   3.39 o
 -15   3   2   787.26   849.23   8.22 o
 -13   3   2   670.80   639.32   6.36 o
 -11   3   2  1350.15  1500.96   8.56 o
  -9   3   2  1847.82  1829.83   8.79 o
  -7   3   2   898.58  1014.05  11.16 o
  -5   3   2  2184.35  2425.36  15.58 o
  -3   3   2   229.96   236.64   4.43 o
  -1   3   2  2906.37  2687.75  13.92 o
   1   3   2  1072.52  1269.65   9.57 o
   3   3   2  4236.07  4304.82  19.40 o
   5   3   2     0.00     4.42   0.80 o
   7   3   2    38.23    52.21   2.26 o
   9   3   2   562.75   615.22   4.82 o
  11   3   2   694.42   731.38   5.89 o
  13   3   2  1491.24  1527.88  10.37 o
  15   3   2   400.55   386.80   5.69 o
  17   3   2    91.56    83.12   3.16 o
 -18   4   2    82.46    80.36   3.99 o
 -16   4   2    16.19    30.56   1.99 o
 -14   4   2     3.41     2.91   1.60 <
 -12   4   2   360.41   395.94   5.59 o
 -10   4   2   200.99   211.79   3.73 o
  -8   4   2   251.17   251.66   3.84 o
  -6   4   2   969.57  1177.21  10.74 o
  -4   4   2  2007.63  2461.80  14.38 o
  -2   4   2  1443.86  1627.13  10.14 o
   0   4   2     8.90    13.35   1.35 o
   2   4   2  3237.49  3534.16  16.10 o
   4   4   2   306.66   266.90   4.69 o
   6   4   2   458.27   573.39   4.84 o
   8   4   2   289.31   263.36   3.67 o
  10   4   2     8.38    13.80   1.24 o
  12   4   2  1206.35  1298.19  10.48 o
  14   4   2   443.45   520.90   8.57 o
  16   4   2    14.37    13.18   1.64 o
 -17   5   2   259.21   252.75   4.83 o
 -15   5   2   255.26   284.37   4.57 o
 -13   5   2   585.85   598.06   7.68 o
 -11   5   2  1547.38  1469.32  11.04 o
  -9   5   2   421.45   345.65   5.00 o
  -7   5   2  2575.92  2404.08  10.19 o
  -5   5   2  4267.86  3921.49  12.48 o
  -3   5   2   389.84   335.53   5.39 o
   1   5   2  1049.34  1161.38   8.64 o
   3   5   2    86.52    56.82   2.15 o
   5   5   2   521.60   612.47   6.05 o
   7   5   2    47.27    47.81   1.85 o
   9   5   2   260.34   246.02   4.41 o
  11   5   2    13.48    11.89   1.76 o
  13   5   2   165.40   185.76   4.66 o
  15   5   2   393.31   414.78   6.20 o
  17   5   2   654.69   698.89  14.21 o
 -16   6   2   432.01   424.14   5.74 o
 -14   6   2   524.74   521.75   5.94 o
 -12   6   2   225.23   189.13   4.20 o
 -10   6   2   209.19   267.76   4.62 o
  -8   6   2     5.84     7.96   1.23 o
  -6   6   2     0.35     1.54   0.86 <
  -2   6   2  4056.06  4038.42  13.13 o
   0   6   2  1260.24  1088.88   7.09 o
   2   6   2  2399.54  2456.90  10.09 o
   4   6   2  3746.05  3662.00  13.98 o
   6   6   2  5797.85  5935.79  20.77 o
   8   6   2  1857.18  1832.12  13.52 o
  10   6   2   853.27   880.77   9.23 o
  12   6   2   730.86   829.97   8.68 o
  14   6   2   270.06   297.04   5.87 o
  16   6   2   561.45   615.82  13.00 o
 -15   7   2    70.26    71.86   3.37 o
 -13   7   2  4193.90  4504.18  16.87 o
 -11   7   2   242.85   183.99   3.75 o
  -9   7   2  2471.27  2564.18  12.35 o
  -7   7   2  1178.40  1202.69   8.32 o
  -5   7   2  1195.10  1203.14   7.55 o
  -3   7   2  8506.13  8614.96  19.44 o
  -1   7   2    60.65    62.92   1.95 o
   1   7   2  1934.24  2053.49   9.95 o
   3   7   2  1135.58  1148.65   7.87 o
   5   7   2  1670.61  1785.11  11.63 o
   7   7   2   128.90   103.85   3.46 o
   9   7   2  1552.35  1660.57  12.25 o
  11   7   2    39.49    39.09   1.88 o
  13   7   2   390.41   412.43   7.24 o
  15   7   2   110.16    92.46   4.03 o
 -14   8   2  1320.48  1252.54  14.84 o
 -12   8   2  1050.19  1095.44   9.85 o
 -10   8   2  1112.09  1085.93   9.03 o
  -8   8   2    17.42    15.79   1.38 o
  -6   8   2   290.37   289.59   4.43 o
  -4   8   2   453.31   498.17   5.55 o
  -2   8   2  1102.93  1141.11   8.25 o
   0   8   2     3.91     5.84   1.08 o
   2   8   2  1298.90  1282.43   9.15 o
   4   8   2   692.71   737.28   7.09 o
   6   8   2   144.08   194.18   3.90 o
   8   8   2   833.88   851.58   8.07 o
  10   8   2   228.72   254.24   4.14 o
  12   8   2   272.57   244.60   5.13 o
 -11   9   2   125.88   130.51   3.72 o
  -9   9   2     1.73     1.71   0.90 <
  -7   9   2    11.82    13.31   1.29 o
  -5   9   2     5.73     6.52   1.01 o
  -3   9   2    71.22    82.25   2.38 o
  -1   9   2  3559.21  3629.62  14.93 o
   1   9   2   811.82   823.81   7.59 o
   3   9   2   213.80   239.39   4.19 o
   5   9   2    51.59    73.09   2.57 o
   7   9   2     2.40     1.50   1.02 <
   9   9   2    31.33    30.05   1.69 o
  11   9   2   369.24   397.88   6.21 o
 -10  10   2   226.07   232.19   5.87 o
  -8  10   2   140.26   144.30   3.34 o
  -6  10   2   184.62   181.99   3.73 o
  -4  10   2    39.39    40.65   1.92 o
  -2  10   2    21.19    25.90   1.74 o
   0  10   2   399.31   419.20   5.83 o
   2  10   2   140.35   156.00   3.29 o
   4  10   2    13.09    13.47   1.28 o
   6  10   2   104.37   107.75   2.64 o
   8  10   2    51.87    55.05   2.27 o
  -5  11   2   768.69   785.21   9.75 o
  -3  11   2   116.18   119.74   3.24 o
  -1  11   2   201.21   184.90   3.78 o
   1  11   2   404.02   424.26   6.00 o
   3  11   2     0.57     2.65   0.84 o
   5  11   2   521.88   547.23   9.04 o
 -19   1   3   273.05   267.51   4.91 o
 -17   1   3   185.34   175.34   3.65 o
 -15   1   3   146.17   142.80   3.28 o
 -13   1   3   177.55   185.31   3.55 o
 -11   1   3  1651.10  1712.10   8.82 o
  -9   1   3  1174.25  1323.93  10.08 o
  -7   1   3   148.43   140.56   4.11 o
  -5   1   3  8535.67  8877.25  31.22 o
  -3   1   3  7816.19  7555.20  34.05 o
  -1   1   3  5449.09  5309.18  21.73 o
   1   1   3 25004.40 24548.00  51.39 o
   3   1   3 42162.90 41006.00 111.73 o
   5   1   3  1823.45  2012.15  15.04 o
   7   1   3  5877.50  5735.65  23.98 o
   9   1   3  1952.47  1822.14   9.62 o
  11   1   3  2334.83  2263.63  10.21 o
  13   1   3    51.41    57.87   2.01 o
  15   1   3   533.57   503.36   6.14 o
  17   1   3     1.44     1.94   1.19 <
 -18   2   3     1.51     5.33   1.30 o
 -16   2   3   162.64   164.57   3.70 o
 -14   2   3   526.25   537.93   6.43 o
 -12   2   3  3299.10  3129.14  12.48 o
 -10   2   3  2079.68  2314.95  10.13 o
  -8   2   3  7713.16  8051.19  30.57 o
  -6   2   3  3896.98  3552.86  17.46 o
  -4   2   3  9680.76  9414.65  42.82 o
  -2   2   3 10160.00  9550.12  34.84 o
   0   2   3   698.01   550.20   6.48 o
   2   2   3   163.54   225.03   5.25 o
   4   2   3  3387.04  3572.10  18.47 o
   6   2   3 10991.50 11496.00  28.98 o
   8   2   3   291.47   305.13   3.80 o
  10   2   3  1586.82  1755.35   8.70 o
  12   2   3   311.75   351.54   4.72 o
  14   2   3    69.73    55.98   2.31 o
  16   2   3   449.20   430.10   5.97 o
  18   2   3   217.43   207.36   5.30 o
 -19   3   3   752.63   762.49  14.05 o
 -17   3   3   261.21   306.84   5.02 o
 -15   3   3  1672.74  1738.63  11.81 o
 -13   3   3   645.60   663.23   6.71 o
 -11   3   3  1202.67  1241.24   8.74 o
  -9   3   3  1021.79  1026.78   6.93 o
  -7   3   3   716.32   742.43   8.36 o
  -5   3   3  3275.43  3317.25  20.15 o
  -3   3   3  2948.69  3109.93  18.45 o
  -1   3   3    50.71    63.26   2.66 o
   1   3   3  3806.73  3754.90  20.92 o
   3   3   3    13.90    12.04   1.57 o
   5   3   3  6238.77  7145.53  22.56 o
   7   3   3  5029.30  5321.59  17.17 o
   9   3   3   696.64   649.24   5.17 o
  11   3   3  6563.37  6901.15  19.30 o
  13   3   3    34.78    27.82   1.70 o
  15   3   3  1046.39  1044.00  10.18 o
  17   3   3   621.03   695.61   9.29 o
 -18   4   3   170.86   174.08   4.42 o
 -16   4   3   372.80   358.04   5.02 o
 -14   4   3     8.98     7.40   1.74 o
 -12   4   3   226.25   208.87   4.08 o
 -10   4   3   825.08   800.88   7.55 o
  -8   4   3    31.92    26.15   1.55 o
  -6   4   3  6757.75  7283.32  24.69 o
  -4   4   3  5616.68  5729.52  21.42 o
  -2   4   3 13208.60 13724.40  33.59 o
   0   4   3  3597.61  3600.64  17.13 o
   2   4   3   651.36  1053.42  11.17 o
   4   4   3  7752.13  7938.67  26.09 o
   6   4   3   330.39   273.39   3.78 o
   8   4   3   452.81   390.30   4.51 o
  10   4   3    61.34    56.21   2.31 o
  12   4   3   188.02   180.47   4.23 o
  14   4   3   596.67   528.04   7.81 o
  16   4   3     7.18    11.41   1.73 o
 -17   5   3   879.80   898.57   8.41 o
 -15   5   3     6.75     6.39   1.24 o
 -13   5   3  1968.78  1957.03  11.38 o
 -11   5   3   265.53   233.95   4.50 o
  -9   5   3   217.86   189.73   3.49 o
  -7   5   3  1738.80  1802.56   8.86 o
  -5   5   3  1246.85  1598.56   8.07 o
  -3   5   3  5415.39  5641.53  16.56 o
  -1   5   3   147.10   181.13   3.59 o
   1   5   3     1.53     3.43   1.30 <
   3   5   3   354.84   401.04   4.37 o
   5   5   3  3175.84  3249.65  12.84 o
   7   5   3    17.36    32.54   1.98 o
   9   5   3  5135.23  4984.43  19.64 o
  11   5   3     6.84     8.02   1.79 o
  13   5   3  1677.45  1797.66  15.75 o
  15   5   3    71.79    60.43   2.81 o
 -16   6   3    26.69    26.68   1.56 o
 -14   6   3  1040.74  1066.32   8.07 o
 -12   6   3   205.09   168.49   3.60 o
 -10   6   3  1257.84  1219.00   9.30 o
  -8   6   3     1.86     8.23   1.12 o
  -6   6   3   213.06   253.25   3.45 o
  -4   6   3    30.27    32.36   1.22 o
  -2   6   3   558.33   693.00   5.14 o
   0   6   3   146.23   189.36   3.19 o
   2   6   3    11.52    20.50   1.12 o
   4   6   3   551.33   455.04   5.14 o
   6   6   3   468.19   422.11   6.14 o
   8   6   3  3682.81  3997.06  19.21 o
  10   6   3   542.94   496.07   7.42 o
  12   6   3    21.34    17.67   2.03 o
  14   6   3   124.28   117.71   4.78 o
 -15   7   3   535.68   592.97   7.52 o
 -13   7   3   525.92   590.62   5.87 o
 -11   7   3  1322.95  1383.05   9.94 o
  -9   7   3  1359.20  1346.35   9.01 o
  -7   7   3   227.29   189.22   3.39 o
  -5   7   3   406.05   397.26   4.77 o
  -3   7   3   170.03   185.07   3.29 o
  -1   7   3   342.75   320.19   4.66 o
   1   7   3   476.76   463.27   5.38 o
   3   7   3    24.25    23.04   1.48 o
   5   7   3  5927.31  5988.65  23.16 o
   7   7   3     0.74     2.65   1.47 <
   9   7   3   401.66   429.09   6.55 o
  11   7   3   318.72   352.06   5.54 o
  13   7   3    46.93    52.17   3.11 o
 -14   8   3   617.39   638.92   8.38 o
 -12   8   3   296.63   323.24   4.57 o
 -10   8   3  2226.84  2410.05  14.06 o
  -8   8   3     3.81     5.91   0.97 o
  -6   8   3   278.26   319.16   4.40 o
  -4   8   3  3669.84  3705.74  14.81 o
  -2   8   3    25.64    20.36   1.44 o
   0   8   3  3359.41  3351.30  13.99 o
   2   8   3  1240.12  1211.38   8.84 o
   4   8   3    29.92    48.85   2.38 o
   6   8   3   962.66   974.06   9.17 o
   8   8   3    15.48    10.18   1.38 o
  10   8   3    29.43    29.66   1.61 o
  12   8   3    37.97    40.47   2.47 o
 -11   9   3   535.29   543.77   6.44 o
  -9   9   3    18.32    14.20   1.28 o
  -7   9   3    31.78    32.17   1.61 o
  -5   9   3   223.61   209.51   3.70 o
  -3   9   3   238.57   253.81   3.98 o
  -1   9   3   949.82  1074.30   8.75 o
   1   9   3  2031.32  2074.66  13.59 o
   3   9   3    82.02    73.67   2.56 o
   5   9   3   449.96   466.47   5.92 o
   7   9   3   673.16   679.77   6.67 o
   9   9   3  1490.70  1568.08  10.26 o
  11   9   3   791.64   845.39  10.13 o
  -8  10   3   847.28   838.60   7.23 o
  -6  10   3  1080.83  1062.48   8.66 o
  -4  10   3  1221.30  1220.19   8.64 o
  -2  10   3   105.71   121.19   2.98 o
   0  10   3   260.79   282.18   4.77 o
   2  10   3   578.76   569.22   6.54 o
   4  10   3  1818.07  1939.22  12.80 o
   6  10   3   134.18   152.80   3.24 o
   8  10   3    69.91    67.81   2.62 o
  -5  11   3   571.48   474.07   8.61 o
  -3  11   3     0.96     0.21   0.83 <
  -1  11   3    89.47    69.47   2.21 o
   1  11   3   384.24   380.23   5.24 o
   3  11   3   142.14   111.90   2.96 o
 -18   0   4   381.61   420.43   7.16 o
 -16   0   4  5545.30  5781.37  26.15 o
 -14   0   4   216.42   195.29   5.42 o
 -12   0   4  9317.71  9151.40  29.85 o
 -10   0   4   978.77  1061.26   8.46 o
  -8   0   4   247.64   169.65   5.52 o
  -6   0   4   135.09   101.09   4.17 o
  -4   0   4  7245.73  9264.14  68.55 o
  -2   0   4 65871.50 54929.80 136.15 o
   0   0   4  6652.79  5942.07  47.57 o
   2   0   4  5217.78  5294.66  40.11 o
   4   0   4    49.81    82.63   3.70 o
   6   0   4  1607.39  1640.60  19.79 o
   8   0   4   150.66   258.63   5.47 o
  10   0   4  2937.89  2959.75  15.94 o
  12   0   4  9475.40  9750.71  32.54 o
  14   0   4   510.58   476.20   8.02 o
  16   0   4   277.76   309.49   6.34 o
  18   0   4   139.10   106.40   5.87 o
 -19   1   4   429.33   414.92   6.35 o
 -17   1   4    14.95    11.54   1.41 o
 -15   1   4   644.61   662.94   6.62 o
 -13   1   4  2528.73  2453.62  12.55 o
 -11   1   4    33.80    47.60   1.77 o
  -7   1   4   775.26   753.17   7.92 o
  -5   1   4 15669.90 15440.00  49.87 o
  -3   1   4    19.89    18.44   1.43 o
  -1   1   4  8968.02  7531.62  38.57 o
   1   1   4 12758.20 12725.70  47.62 o
   3   1   4 19971.00 18833.10  51.67 o
   5   1   4   711.15   530.19   7.47 o
   7   1   4    24.87    12.82   1.44 o
   9   1   4    12.62    14.06   1.14 o
  11   1   4   835.72   789.57   6.65 o
  13   1   4    36.55    45.00   1.90 o
  15   1   4    75.97    80.03   2.59 o
  17   1   4   107.19   117.43   3.30 o
 -18   2   4    12.44    10.36   1.39 o
 -16   2   4    74.32    66.25   2.72 o
 -14   2   4  1772.82  1739.26  10.34 o
 -12   2   4  4323.61  4146.58  16.10 o
 -10   2   4   967.95   929.29   6.54 o
  -8   2   4    48.22    42.65   2.62 o
  -6   2   4  2360.22  2419.31  16.21 o
  -4   2   4   619.85   721.98  16.66 o
  -2   2   4  1460.02  1447.75  13.64 o
   0   2   4  1593.90  1603.00  13.05 o
   2   2   4  7472.76  7915.65  25.88 o
   4   2   4  1609.84  1790.07  13.17 o
   6   2   4    32.33    58.43   2.59 o
   8   2   4   154.19   134.80   2.73 o
  10   2   4  3704.27  3848.62  15.03 o
  12   2   4   731.48   642.85   6.36 o
  14   2   4   126.92   129.15   3.37 o
  16   2   4   976.87   973.02   9.17 o
  18   2   4   293.09   273.31   9.40 o
 -19   3   4    93.28    83.20   4.82 o
 -17   3   4     5.18     6.36   1.25 o
 -15   3   4   164.35   188.41   4.01 o
 -13   3   4   252.13   269.21   4.49 o
 -11   3   4     7.11     8.86   1.38 o
  -9   3   4   429.68   472.50   4.88 o
  -7   3   4    38.08    38.15   2.42 o
  -3   3   4   113.76   139.41   4.14 o
  -1   3   4  1783.45  1992.92  14.35 o
   1   3   4  4867.21  5534.77  20.92 o
   3   3   4     0.25     4.46   1.10 o
   5   3   4 11589.90 13029.70  36.19 o
   7   3   4  1478.45  1496.25   8.55 o
   9   3   4  1109.30  1125.42   7.57 o
  11   3   4    65.23    59.36   2.24 o
  13   3   4   134.28   117.97   3.14 o
  15   3   4     0.47     0.20   1.43 <
  17   3   4   153.12   149.82   4.71 o
 -18   4   4    90.44   119.13   3.58 o
 -16   4   4    67.87    77.58   2.47 o
 -14   4   4    28.05    36.59   1.97 o
 -12   4   4   799.15   809.62   7.73 o
 -10   4   4     0.97     4.05   1.43 <
  -8   4   4   697.03   754.12   5.72 o
  -6   4   4   936.31   986.97   6.59 o
  -4   4   4    84.06    94.11   2.80 o
  -2   4   4 15190.70 15924.10  38.33 o
   0   4   4  4753.81  4826.00  25.10 o
   2   4   4   969.59  1015.97   9.44 o
   4   4   4  2729.98  2885.66  13.10 o
   6   4   4   274.23   434.72   4.79 o
   8   4   4     4.27     8.45   1.14 o
  10   4   4  1040.44  1029.76   8.62 o
  12   4   4   199.01   182.26   4.56 o
  14   4   4   424.02   449.05   6.49 o
  16   4   4    47.39    35.73   2.44 o
 -17   5   4    18.10    20.92   1.69 o
 -15   5   4    75.17    95.29   2.52 o
 -13   5   4   161.65   196.02   3.71 o
 -11   5   4  1043.21  1114.92   9.08 o
  -9   5   4   700.05   715.86   6.76 o
  -7   5   4  1125.89  1155.09   6.74 o
  -5   5   4  1043.02  1052.55   5.83 o
  -3   5   4  3128.92  3047.21  11.68 o
  -1   5   4  7564.05  8128.99  21.11 o
   1   5   4   536.84   410.42   4.62 o
   3   5   4  5794.72  5789.51  15.49 o
   5   5   4  1348.91  1305.53   8.65 o
   7   5   4  3022.15  3224.36  15.25 o
   9   5   4  3243.40  3555.15  17.73 o
  11   5   4   105.41   121.29   4.04 o
  13   5   4   218.84   240.44   5.53 o
  15   5   4    60.41    67.61   3.55 o
 -16   6   4   425.43   453.73   6.78 o
 -14   6   4   207.43   233.44   3.86 o
 -12   6   4  1380.89  1517.58  10.42 o
 -10   6   4  4934.81  5187.73  19.84 o
  -8   6   4  1686.63  1553.53   8.53 o
  -6   6   4   354.44   291.98   3.76 o
  -4   6   4   411.80   315.68   3.83 o
  -2   6   4    45.65    28.35   1.32 o
   0   6   4   732.63   700.26   6.06 o
   2   6   4  1610.72  1572.52   9.18 o
   4   6   4  1147.98  1234.87   9.23 o
   6   6   4   922.30   896.69   9.33 o
   8   6   4   435.74   444.42   6.23 o
  10   6   4   851.59   923.51  11.08 o
  12   6   4  1814.82  1813.36  14.31 o
  14   6   4  1016.96  1118.94  14.62 o
 -15   7   4   160.22   161.62   3.94 o
 -13   7   4   167.17   136.79   3.09 o
 -11   7   4    27.47    30.06   1.86 o
  -9   7   4     5.42     2.83   1.08 <
  -7   7   4   560.47   502.12   4.85 o
  -5   7   4  1748.62  1703.51   9.72 o
  -3   7   4   286.37   291.96   4.53 o
  -1   7   4  2196.26  2121.03  12.43 o
   1   7   4  4101.18  3861.82  17.96 o
   3   7   4   642.92   682.54   6.99 o
   5   7   4  6680.46  6529.02  25.01 o
   7   7   4   200.87   186.31   4.48 o
   9   7   4   625.00   634.01   8.21 o
  11   7   4   203.52   173.50   4.31 o
  13   7   4     1.31     6.15   1.36 o
 -14   8   4   439.32   459.04   8.52 o
 -12   8   4  1137.74  1103.30   8.32 o
 -10   8   4   114.80   140.18   3.42 o
  -8   8   4    91.40   112.18   2.70 o
  -6   8   4   800.87   793.90   7.08 o
  -4   8   4    17.62    28.63   1.64 o
  -2   8   4     3.65     2.43   1.05 <
   0   8   4  1557.97  1568.23  10.99 o
   2   8   4   357.15   400.22   5.70 o
   4   8   4   458.93   455.90   6.34 o
   6   8   4     7.92     9.92   1.59 o
   8   8   4   472.01   479.53   6.52 o
  10   8   4   578.62   542.79   6.59 o
  12   8   4   357.19   362.07   8.05 o
 -11   9   4   303.05   285.09   5.54 o
  -9   9   4    41.28    36.10   1.70 o
  -7   9   4    69.52    68.23   2.31 o
  -5   9   4    56.04    58.96   2.13 o
  -3   9   4   695.98   689.01   6.62 o
  -1   9   4   713.65   738.21   7.22 o
   1   9   4   401.35   475.89   6.60 o
   3   9   4     0.95     3.39   1.23 <
   5   9   4    30.10    28.13   1.77 o
   7   9   4    19.14    18.51   1.65 o
   9   9   4   121.64   121.55   3.21 o
  -8  10   4     3.98     6.47   0.99 o
  -6  10   4    73.59    80.69   2.41 o
  -4  10   4    22.54    23.09   1.42 o
  -2  10   4    31.26    39.05   1.72 o
   0  10   4   600.99   615.60   6.49 o
   2  10   4   973.53   929.77   8.08 o
   4  10   4   142.13   158.97   3.70 o
   6  10   4    85.10    87.20   2.77 o
   8  10   4    54.53    44.11   3.11 o
  -3  11   4   337.69   309.61   5.75 o
  -1  11   4   390.72   414.11   6.64 o
   1  11   4    33.48    35.14   1.77 o
   3  11   4     8.84    12.12   1.33 o
 -19   1   5   279.89   272.29   4.68 o
 -17   1   5    44.28    42.22   2.06 o
 -15   1   5     4.74     6.60   1.40 o
 -13   1   5  6026.08  5921.19  18.37 o
 -11   1   5   152.00   117.06   2.62 o
  -9   1   5  3193.64  3035.52  11.22 o
  -7   1   5  5170.05  5321.40  22.22 o
  -5   1   5  5193.53  4909.61  23.66 o
  -3   1   5   404.81   405.75   5.41 o
  -1   1   5  5775.43  5791.14  23.25 o
   1   1   5   261.83   326.16   4.62 o
   3   1   5   269.59   209.26   5.10 o
   5   1   5   825.19   789.44   8.92 o
   7   1   5   331.69   315.70   4.71 o
   9   1   5   149.06   179.13   3.21 o
  11   1   5   311.99   309.04   4.34 o
  13   1   5    82.51    67.99   2.30 o
  15   1   5   327.35   355.95   4.99 o
  17   1   5   238.49   209.54   6.58 o
 -18   2   5   322.16   334.09   4.89 o
 -16   2   5  1075.36  1095.20   8.80 o
 -14   2   5   329.64   344.04   5.16 o
 -12   2   5   997.12  1015.47   7.74 o
 -10   2   5  1720.02  1606.53   9.13 o
  -8   2   5   721.51   781.00   5.74 o
  -6   2   5   625.52   741.97   7.72 o
  -4   2   5 10570.90  9329.89  35.54 o
  -2   2   5    49.95    45.85   2.36 o
   0   2   5  6314.60  5838.22  21.27 o
   2   2   5   157.62   161.69   3.95 o
   4   2   5 15011.30 14617.50  39.43 o
   6   2   5 14117.80 15001.90  34.76 o
   8   2   5   423.79   435.76   4.79 o
  10   2   5  1070.22  1076.53   8.08 o
  12   2   5  1179.43  1198.15   9.23 o
  14   2   5   163.64   183.43   4.17 o
  16   2   5   262.56   255.44   4.81 o
 -19   3   5    67.76    75.89   5.20 o
 -17   3   5   734.08   715.82   7.04 o
 -15   3   5   114.46   124.71   3.01 o
 -13   3   5     7.74    12.04   1.51 o
 -11   3   5  1571.91  1500.27   9.76 o
  -9   3   5  9114.39  8345.96  22.01 o
  -7   3   5   451.80   416.61   4.01 o
  -5   3   5  7676.66  7588.01  25.37 o
  -3   3   5   672.23   566.54   9.05 o
  -1   3   5  1415.66  1458.38  12.95 o
   1   3   5 15975.60 18564.50  61.02 o
   3   3   5  3610.58  4003.56  18.54 o
   5   3   5  5969.21  5728.53  19.89 o
   7   3   5   487.61   490.75   5.00 o
   9   3   5   433.64   400.08   5.42 o
  11   3   5     4.42     5.49   1.29 o
  13   3   5  1609.43  1604.78  11.96 o
  15   3   5  1053.63  1128.15  11.63 o
  17   3   5    41.63    37.74   3.09 o
 -18   4   5  1248.42  1227.84  12.15 o
 -16   4   5   863.90   886.54   7.20 o
 -14   4   5   106.68   121.92   3.02 o
 -12   4   5    87.75    96.99   2.52 o
 -10   4   5    33.04    32.22   1.77 o
  -8   4   5   286.64   224.65   3.32 o
  -6   4   5   623.37   587.65   4.35 o
  -4   4   5  1990.79  1943.55   9.75 o
  -2   4   5  3716.61  3662.03  17.36 o
   0   4   5  4554.77  4730.81  25.76 o
   2   4   5  4528.77  4756.28  24.97 o
   4   4   5   484.33   379.33   4.40 o
   6   4   5  1748.64  1833.18  10.30 o
   8   4   5  4765.73  4942.91  18.49 o
  10   4   5    20.98    18.39   1.92 o
  12   4   5  2661.73  2734.74  19.03 o
  14   4   5   126.51   140.85   4.51 o
  16   4   5    24.16    26.16   2.56 o
 -17   5   5   187.04   184.70   3.81 o
 -15   5   5   317.91   320.71   4.51 o
 -13   5   5    12.00    14.16   1.36 o
 -11   5   5    45.89    49.97   2.13 o
  -9   5   5   368.70   378.07   4.91 o
  -7   5   5  3717.58  3730.31  12.14 o
  -5   5   5   186.45   226.37   2.81 o
  -3   5   5  3546.93  3847.74  12.21 o
  -1   5   5  1370.57  1565.78   8.79 o
   1   5   5   234.62   224.49   3.22 o
   3   5   5   288.96   339.99   4.30 o
   5   5   5    94.28    73.38   2.44 o
   7   5   5  3987.50  4073.11  19.14 o
   9   5   5    97.97    93.06   3.47 o
  11   5   5     8.30    10.44   1.56 o
  13   5   5  1067.55  1052.61  14.86 o
  15   5   5    13.22    11.83   1.83 o
 -16   6   5   460.32   465.05   7.17 o
 -14   6   5   435.12   436.98   5.06 o
 -12   6   5     8.73     8.84   1.22 o
 -10   6   5   462.21   557.13   6.28 o
  -8   6   5   467.03   464.82   5.05 o
  -6   6   5    22.62    32.31   1.44 o
  -4   6   5    79.07    63.86   1.78 o
  -2   6   5   907.28   882.57   7.23 o
   0   6   5     4.35     6.83   1.13 o
   2   6   5   274.46   312.08   4.27 o
   4   6   5   417.77   460.26   5.73 o
   6   6   5  2250.91  2243.14  15.84 o
   8   6   5  2007.90  2127.66  14.93 o
  10   6   5     3.61     4.06   1.41 <
  12   6   5     0.04     3.42   1.49 <
  14   6   5    87.32    92.23   3.52 o
 -15   7   5     1.38     2.85   1.13 <
 -13   7   5   864.85   909.46   7.65 o
 -11   7   5   128.79   135.16   2.95 o
  -9   7   5   774.60   669.45   6.38 o
  -7   7   5   142.90   179.00   3.04 o
  -5   7   5   314.64   318.64   4.47 o
  -3   7   5   131.35   132.09   3.14 o
  -1   7   5   113.58   120.71   3.24 o
   1   7   5    37.24    39.09   1.97 o
   3   7   5   171.47   155.97   3.39 o
   5   7   5    20.04    32.28   2.10 o
   7   7   5     1.23     3.63   1.64 <
   9   7   5   491.54   486.80   8.60 o
  11   7   5    46.48    44.93   2.42 o
  13   7   5     4.83    13.71   1.79 o
 -12   8   5   504.62   497.16   5.56 o
 -10   8   5    41.79    38.52   1.85 o
  -8   8   5   851.34   879.52   7.96 o
  -6   8   5  4620.79  4655.02  17.34 o
  -4   8   5     1.88     2.26   1.05 <
  -2   8   5  2551.60  2468.70  13.88 o
   0   8   5    36.61    27.02   1.86 o
   2   8   5   296.01   335.92   5.41 o
   4   8   5  1997.70  1822.50  13.31 o
   6   8   5   100.46   122.38   3.86 o
   8   8   5   361.65   377.82   5.98 o
  10   8   5     8.02     6.11   1.34 o
  12   8   5   841.13   937.14  13.77 o
 -11   9   5  1028.26  1063.38  11.11 o
  -9   9   5   700.96   705.53   7.70 o
  -7   9   5  1807.96  1900.70  11.16 o
  -5   9   5    59.72    72.24   2.24 o
  -3   9   5  2977.86  2761.45  13.42 o
  -1   9   5     2.41     5.01   1.11 o
   1   9   5   227.42   255.17   4.38 o
   3   9   5   616.88   605.78   7.74 o
   5   9   5    22.00    16.29   1.46 o
   7   9   5    10.09    10.45   1.40 o
   9   9   5     5.01     5.51   1.11 o
  -8  10   5     0.36     1.33   1.02 <
  -6  10   5   253.41   250.29   4.42 o
  -4  10   5    76.91    88.59   2.60 o
  -2  10   5   140.65   163.55   3.39 o
   0  10   5    74.79    64.96   2.18 o
   2  10   5  3607.29  3760.83  16.41 o
   4  10   5  1911.78  1851.73  13.53 o
   6  10   5   162.46   142.16   3.41 o
  -3  11   5   246.17   228.23   7.89 o
  -1  11   5    37.56    26.89   1.63 o
   1  11   5    25.14    11.30   1.49 o
 -18   0   6    76.84    74.99   3.34 o
 -16   0   6   227.84   214.21   6.38 o
 -14   0   6  1169.45  1190.27  15.05 o
 -12   0   6   974.33  1050.58  10.31 o
 -10   0   6   202.60   240.17   4.45 o
  -8   0   6  4913.52  4788.27  20.90 o
  -6   0   6  7559.85  9128.41  35.17 o
  -4   0   6 35141.30 35689.00 117.18 o
  -2   0   6  8897.99  9710.57  60.50 o
   2   0   6  5921.26  5586.84  44.57 o
   4   0   6   445.93   485.31  12.54 o
   6   0   6  1956.09  1956.09  14.73 o
   8   0   6   182.77   176.78   4.86 o
  10   0   6  1820.36  1893.70  17.45 o
  12   0   6  1835.01  1825.77  16.28 o
  14   0   6   140.24   164.42   5.33 o
  16   0   6     3.49     3.90   2.06 <
 -19   1   6   313.59   335.71   5.59 o
 -17   1   6   107.89   101.61   2.80 o
 -15   1   6  1042.88  1131.10   9.74 o
 -13   1   6  1575.30  1640.80  10.07 o
 -11   1   6    15.69    14.19   1.20 o
  -9   1   6  2765.18  2797.27  10.88 o
  -7   1   6   784.02   907.29   9.51 o
  -5   1   6     5.91     4.53   0.97 o
  -3   1   6  5928.90  5559.05  20.72 o
  -1   1   6  2401.98  2563.61  16.46 o
   1   1   6   181.22   170.59   3.93 o
   3   1   6  6645.62  6855.54  33.61 o
   5   1   6   256.91   261.77   5.91 o
   7   1   6  2687.43  2445.17  11.86 o
   9   1   6  1510.33  1548.56  10.07 o
  11   1   6   226.54   253.11   4.50 o
  13   1   6  2657.79  2574.91  14.29 o
  15   1   6   759.19   726.97   7.22 o
  17   1   6   258.51   258.15   7.48 o
 -18   2   6     0.73     1.03   1.13 <
 -16   2   6     0.63     3.60   1.11 o
 -14   2   6  2491.86  2519.37  12.61 o
 -12   2   6  1288.33  1331.87  10.03 o
 -10   2   6    81.83    90.78   2.39 o
  -8   2   6   537.75   478.01   4.19 o
  -6   2   6  2066.68  2128.64  14.68 o
  -4   2   6  2827.15  2655.72  14.40 o
  -2   2   6  1223.47  1136.40   9.35 o
   0   2   6  1086.57   827.10   8.80 o
   2   2   6  2596.19  2565.46  15.00 o
   4   2   6  5742.33  5823.84  27.15 o
   6   2   6  3952.95  3936.85  15.27 o
   8   2   6   433.30   534.75   6.08 o
  10   2   6   179.60   161.56   3.49 o
  12   2   6   160.74   131.99   3.37 o
  14   2   6   615.85   630.24   7.38 o
  16   2   6    42.14    37.78   2.37 o
 -17   3   6   135.20   136.68   3.45 o
 -15   3   6   453.94   432.65   4.99 o
 -13   3   6   180.34   210.01   3.83 o
 -11   3   6  3644.61  3717.46  15.01 o
  -9   3   6   865.04   854.43   6.26 o
  -7   3   6   388.28   404.94   3.69 o
  -5   3   6   755.39   802.67   7.29 o
  -3   3   6    52.21    74.27   2.80 o
  -1   3   6    25.57    30.01   2.26 o
   1   3   6  1618.01  1795.12  13.87 o
   3   3   6   664.19   675.31   8.37 o
   5   3   6    83.67    76.28   2.17 o
   7   3   6   233.15   229.60   3.88 o
   9   3   6   633.52   732.83   7.22 o
  11   3   6    13.99     9.25   1.56 o
  13   3   6   102.83   105.16   2.96 o
  15   3   6    38.86    46.85   3.34 o
 -18   4   6    38.11    32.43   2.58 o
 -16   4   6    37.86    43.74   1.87 o
 -14   4   6   147.50   149.54   3.40 o
 -12   4   6   132.34   155.06   3.31 o
 -10   4   6     9.81    13.08   1.22 o
  -8   4   6  2215.66  2237.94  10.06 o
  -6   4   6     5.20     4.96   0.73 o
  -4   4   6  1392.19  1367.49   6.89 o
  -2   4   6   248.81   235.67   3.27 o
   0   4   6  2023.82  1727.73   9.41 o
   4   4   6   485.20   499.05   5.23 o
   6   4   6   364.32   260.77   4.35 o
   8   4   6  2035.43  2311.87  14.42 o
  10   4   6  1875.94  1972.19  14.89 o
  12   4   6     6.27    10.55   1.81 o
  14   4   6   138.23   152.23   3.89 o
  16   4   6   350.73   290.68  11.65 o
 -17   5   6   741.46   865.19  10.08 o
 -15   5   6   906.50  1007.90   8.42 o
 -13   5   6   180.10   199.36   3.70 o
 -11   5   6     2.37     3.72   1.10 o
  -9   5   6   584.86   625.48   5.77 o
  -7   5   6  2416.07  2404.78   9.79 o
  -5   5   6    29.91    42.74   1.30 o
  -3   5   6  5263.59  5485.04  15.21 o
  -1   5   6    28.32    36.99   1.66 o
   1   5   6   743.50   663.01   6.34 o
   3   5   6     8.41     7.78   1.13 o
   5   5   6  1535.37  1573.58  10.39 o
   7   5   6  6757.67  6836.04  25.80 o
   9   5   6    22.28    34.44   2.35 o
  11   5   6     7.32     7.45   1.72 o
  13   5   6   650.70   668.56  11.50 o
  15   5   6   689.64   694.50  13.73 o
 -16   6   6    19.58    31.10   2.23 o
 -14   6   6   772.71   830.57   7.47 o
 -12   6   6  1138.78  1275.04   9.16 o
 -10   6   6  4316.08  4623.07  15.63 o
  -8   6   6   332.90   334.12   4.30 o
  -6   6   6   828.74   824.38   6.80 o
  -4   6   6  2073.39  2046.15   9.86 o
  -2   6   6  1446.42  1338.13  10.47 o
   0   6   6  3621.69  3632.23  16.49 o
   2   6   6  1747.42  1850.39  10.86 o
   4   6   6   797.13   854.68   8.25 o
   6   6   6   819.95   807.34   8.87 o
   8   6   6  1723.32  1819.69  14.55 o
  10   6   6   140.89   118.38   4.14 o
  12   6   6   307.26   337.46   7.11 o
  14   6   6    66.50    55.29   3.03 o
 -15   7   6  2187.85  2251.76  18.80 o
 -13   7   6    52.22    61.04   2.10 o
 -11   7   6  2136.24  2187.27  12.64 o
  -9   7   6    24.25    33.85   1.66 o
  -7   7   6     0.87     1.61   0.92 <
  -5   7   6   537.25   469.76   5.22 o
  -3   7   6   707.82   706.25   7.50 o
  -1   7   6  1488.61  1443.58  11.35 o
   1   7   6   992.10  1093.66   9.50 o
   3   7   6   434.59   383.20   5.72 o
   5   7   6  1452.96  1678.91  13.90 o
   7   7   6   620.59   647.62   9.29 o
   9   7   6   540.14   531.41   9.49 o
  11   7   6   869.17   982.41  11.51 o
  13   7   6     6.62     9.16   3.55 <
 -12   8   6     7.11     7.27   1.07 o
 -10   8   6     2.07     4.20   1.10 o
  -8   8   6    43.51    50.84   2.08 o
  -6   8   6   991.19   996.82   8.03 o
  -4   8   6   166.58   173.04   3.62 o
  -2   8   6   744.71   777.12   8.44 o
   0   8   6   463.94   416.85   6.45 o
   2   8   6   293.95   283.54   4.76 o
   4   8   6   109.45   133.74   3.99 o
   6   8   6     6.35     7.84   1.56 o
   8   8   6   322.72   307.57   5.62 o
  10   8   6   336.99   300.94   5.40 o
 -11   9   6    52.27    40.85   2.22 o
  -9   9   6   335.13   330.92   5.43 o
  -7   9   6     2.61     3.84   1.02 o
  -5   9   6   240.51   221.39   3.85 o
  -3   9   6    81.29    96.68   2.58 o
  -1   9   6   122.19   133.38   3.01 o
   1   9   6     4.97     6.05   1.12 o
   3   9   6   119.20   145.50   3.96 o
   5   9   6     0.87     0.29   1.10 <
   7   9   6    23.09    23.08   1.60 o
   9   9   6    35.61    37.44   3.86 o
  -8  10   6    24.43    23.69   2.21 o
  -6  10   6   236.24   234.12   4.63 o
  -4  10   6    60.61    53.14   1.98 o
  -2  10   6    32.24    31.65   1.62 o
   0  10   6    34.01    40.06   1.61 o
   2  10   6   878.90   840.51   7.40 o
   4  10   6    31.92    32.67   2.00 o
   6  10   6    31.35    37.44   2.21 o
 -19   1   7    79.01    69.18   3.18 o
 -17   1   7   414.47   395.13   5.98 o
 -15   1   7   757.65   750.89   9.17 o
 -13   1   7   327.90   359.80   6.09 o
 -11   1   7   123.98   108.01   2.93 o
  -9   1   7   710.56   734.32   6.08 o
  -7   1   7    26.11    33.26   1.23 o
  -5   1   7   747.53   759.66   7.68 o
  -3   1   7  1947.43  2216.70  14.63 o
  -1   1   7  5293.01  4778.51  21.23 o
   1   1   7   918.83   959.01  11.66 o
   3   1   7  1751.76  1713.97  14.41 o
   5   1   7  1316.18  1470.02   9.04 o
   7   1   7     1.21     3.23   1.11 <
   9   1   7  1850.46  1836.03  12.09 o
  11   1   7    64.22    66.99   2.52 o
  13   1   7   143.90   132.76   3.01 o
  15   1   7   471.87   434.80   6.78 o
 -18   2   7    79.71    83.64   2.86 o
 -16   2   7  1710.64  1674.29  13.22 o
 -14   2   7    23.92    19.53   1.59 o
 -12   2   7  1799.61  1943.79  12.02 o
 -10   2   7  2050.99  2110.96  11.79 o
  -8   2   7  1875.86  1816.10   8.58 o
  -6   2   7  2203.77  2302.28  10.76 o
  -4   2   7   510.00   488.00   6.57 o
  -2   2   7   186.02   174.87   3.88 o
   0   2   7  2812.51  2606.25  15.19 o
   2   2   7  1149.51  1268.03  11.64 o
   4   2   7  1330.65  1178.80   8.71 o
   6   2   7  2345.19  2116.42  12.57 o
   8   2   7    12.89    10.13   1.15 o
  10   2   7  2008.88  2037.89  13.52 o
  12   2   7    41.29    39.27   1.75 o
  14   2   7   611.67   651.13   8.02 o
  16   2   7   275.39   249.33   9.72 o
 -17   3   7    25.92    25.42   1.72 o
 -15   3   7   412.77   377.20   5.51 o
 -13   3   7   527.62   523.68   6.26 o
 -11   3   7  7961.76  7770.50  23.72 o
  -9   3   7  1637.15  1681.18   9.75 o
  -7   3   7  1384.20  1433.00   7.74 o
  -5   3   7  3066.73  3011.70  11.99 o
  -3   3   7   340.99   278.78   3.63 o
  -1   3   7 18976.00 18436.90  33.93 o
   1   3   7  2164.54  1954.08  10.55 o
   3   3   7    87.35   148.22   2.84 o
   5   3   7   592.29   443.68   5.26 o
   7   3   7  1454.51  1522.23  11.58 o
   9   3   7  5120.36  5153.91  22.83 o
  11   3   7   610.28   655.53   7.63 o
  13   3   7     0.07     0.89   1.09 <
  15   3   7     1.27     3.65   2.05 <
 -16   4   7   107.65   104.16   2.89 o
 -14   4   7   359.33   346.55   5.02 o
 -12   4   7   651.71   619.44   6.91 o
 -10   4   7   979.86   976.84   7.43 o
  -8   4   7  1071.70   990.73   7.10 o
  -6   4   7   291.31   297.36   3.76 o
  -4   4   7   329.80   371.92   3.94 o
  -2   4   7  1181.26  1263.94   7.74 o
   0   4   7  1932.60  1863.84   9.46 o
   2   4   7    11.61     5.95   1.07 o
   4   4   7   396.98   459.84   5.33 o
   6   4   7  6636.41  6641.23  22.73 o
   8   4   7  3110.47  3437.06  19.35 o
  10   4   7  5081.95  5415.88  24.01 o
  12   4   7   272.14   331.84   6.19 o
  14   4   7    28.50    25.47   1.92 o
 -17   5   7     7.29     9.15   1.56 o
 -15   5   7   452.79   477.24   6.56 o
 -13   5   7     2.22     3.34   1.05 o
 -11   5   7    71.68    97.27   2.49 o
  -9   5   7  1077.95  1019.28   7.62 o
  -7   5   7  5984.21  5897.51  16.18 o
  -5   5   7   104.69   137.61   2.40 o
  -3   5   7  3971.93  4009.17  14.08 o
  -1   5   7   653.24   625.04   6.16 o
   1   5   7    76.98    63.16   2.29 o
   3   5   7  1138.82  1146.58   8.92 o
   5   5   7   348.13   350.10   5.45 o
   7   5   7    13.36    14.32   1.81 o
   9   5   7   541.21   541.52   7.29 o
  11   5   7  1098.29  1220.79  12.47 o
  13   5   7    40.41    45.89   2.96 o
 -16   6   7     7.01     7.13   1.54 o
 -14   6   7   135.32   125.01   3.41 o
 -12   6   7     3.48     4.53   1.11 o
 -10   6   7    24.90    26.25   1.69 o
  -8   6   7  1207.22  1274.08   9.90 o
  -6   6   7   395.39   370.06   4.72 o
  -4   6   7   171.78   180.82   3.15 o
  -2   6   7   152.80   141.15   3.50 o
   0   6   7   634.09   573.38   6.84 o
   2   6   7   226.89   256.32   4.22 o
   4   6   7   501.35   558.23   6.83 o
   6   6   7    22.85    34.95   2.23 o
   8   6   7   521.61   486.48   7.35 o
  10   6   7    24.64    25.74   1.81 o
  12   6   7    55.72    59.43   3.29 o
 -13   7   7    53.34    57.65   2.52 o
 -11   7   7    53.85    59.31   2.37 o
  -9   7   7   445.02   478.06   5.95 o
  -7   7   7    99.06    82.60   2.44 o
  -5   7   7   109.77    98.21   2.62 o
  -3   7   7   455.20   411.36   5.59 o
  -1   7   7   193.83   135.02   3.63 o
   1   7   7   218.13   208.85   4.33 o
   3   7   7   226.07   211.57   4.27 o
   5   7   7   251.95   217.03   4.84 o
   7   7   7     0.46     2.53   1.25 <
   9   7   7     0.36     1.41   1.48 <
  11   7   7    42.16    33.23   2.70 o
 -12   8   7   343.92   369.63   6.09 o
 -10   8   7   523.82   526.02   6.49 o
  -8   8   7    53.91    48.33   2.20 o
  -6   8   7    64.85    67.10   2.65 o
  -4   8   7   169.40   124.92   3.77 o
  -2   8   7     4.31     1.89   1.29 <
   0   8   7   236.18   166.55   3.92 o
   2   8   7   545.05   466.53   7.04 o
   4   8   7    21.62    31.35   2.13 o
   6   8   7   262.18   238.54   5.19 o
   8   8   7   141.17   164.78   4.34 o
  10   8   7   197.75   212.19   5.32 o
  -9   9   7   763.79   732.06   7.07 o
  -7   9   7     4.44    11.25   1.12 o
  -5   9   7   230.25   208.23   3.76 o
  -3   9   7  2018.07  2038.09  11.41 o
  -1   9   7   370.10   390.98   4.86 o
   1   9   7  1130.26  1128.36   9.38 o
   3   9   7   413.93   467.20   6.69 o
   5   9   7   248.21   254.68   5.02 o
   7   9   7  1245.79  1265.54  12.94 o
  -6  10   7   431.67   391.35   5.90 o
  -4  10   7    44.79    39.47   1.69 o
  -2  10   7   243.09   225.73   4.56 o
   0  10   7   161.85   169.60   3.34 o
   2  10   7   568.57   576.22   6.56 o
   4  10   7    20.18    13.83   1.46 o
 -18   0   8  1276.62  1353.82  14.47 o
 -16   0   8   845.76   836.04  12.74 o
 -14   0   8   534.35   558.61  12.71 o
 -12   0   8   212.58   180.86   6.11 o
 -10   0   8  1190.01  1194.66  13.49 o
  -6   0   8  5430.19  5805.02  18.66 o
  -4   0   8  7162.90  7213.17  27.59 o
  -2   0   8  4977.97  4524.72  26.71 o
   0   0   8  3495.76  3543.71  31.44 o
   2   0   8  7789.98  7372.27  30.28 o
   4   0   8  1878.27  1706.08  13.66 o
   6   0   8  4803.95  4935.29  23.45 o
   8   0   8  1140.16   981.43  12.30 o
  10   0   8  1059.41  1056.63  13.26 o
  12   0   8   227.66   220.00   5.50 o
  14   0   8   470.15   458.33  10.47 o
 -17   1   8   935.95  1039.69   9.07 o
 -15   1   8   151.39   171.85   4.45 o
 -13   1   8  1200.91  1208.07  12.90 o
 -11   1   8  1612.23  1557.60  12.19 o
  -9   1   8  1799.05  1806.79  10.59 o
  -7   1   8  2476.02  2670.04   9.51 o
  -3   1   8     4.02     7.84   1.33 o
  -1   1   8  2485.80  2532.60  17.10 o
   1   1   8   120.00   122.69   3.09 o
   3   1   8   735.85   804.22   5.99 o
   5   1   8   220.35   242.10   3.88 o
   7   1   8  1213.99  1268.66   9.72 o
   9   1   8    25.91    21.94   1.84 o
  11   1   8  1577.56  1562.33  11.83 o
  13   1   8  1340.55  1314.22   9.85 o
  15   1   8   794.84   817.00  10.63 o
 -18   2   8    74.44    75.31   2.93 o
 -16   2   8    12.19    18.38   1.82 o
 -14   2   8   111.34   113.47   4.17 o
 -12   2   8  1224.21  1192.96  11.02 o
 -10   2   8   668.85   690.23   6.39 o
  -8   2   8    16.90    23.48   1.28 o
  -6   2   8    71.77    55.33   1.77 o
  -4   2   8   184.84   190.24   3.01 o
  -2   2   8   522.49   589.80   5.18 o
   0   2   8  2520.35  2698.90  13.51 o
   2   2   8   709.28   848.87   6.44 o
   4   2   8  4982.84  5185.59  16.54 o
   6   2   8    40.00    31.42   1.74 o
   8   2   8   114.83    92.51   2.91 o
  10   2   8   475.69   476.16   7.10 o
  12   2   8   156.95   146.95   3.34 o
  14   2   8    31.86    25.25   2.10 o
 -17   3   8     0.84    -0.45   0.88 <
 -15   3   8     4.10     3.21   1.26 <
 -13   3   8     0.04     0.40   1.33 <
 -11   3   8  2624.85  2742.46  14.19 o
  -9   3   8     2.81     7.99   1.07 o
  -7   3   8     6.04     7.32   1.07 o
  -5   3   8   980.15   922.44   6.61 o
  -3   3   8   319.24   319.70   3.74 o
  -1   3   8    38.89    37.40   1.51 o
   1   3   8   583.23   604.48   5.36 o
   3   3   8  2289.77  2293.87  11.61 o
   5   3   8   556.12   521.41   6.68 o
   7   3   8  3263.56  3442.37  17.42 o
   9   3   8   125.18   129.49   3.82 o
  11   3   8   293.55   294.79   4.88 o
  13   3   8   147.23   129.47   3.71 o
  15   3   8     3.82    -0.99   1.63 <
 -16   4   8   120.14   103.51   2.65 o
 -14   4   8    46.87    55.93   2.36 o
 -12   4   8     4.90     8.64   1.28 o
 -10   4   8   145.16   148.35   3.35 o
  -8   4   8  6000.69  5855.40  18.08 o
  -6   4   8   197.20   213.44   3.28 o
  -4   4   8  2207.77  2250.48   9.91 o
  -2   4   8  4216.85  4309.63  14.68 o
   0   4   8   261.62   245.80   3.81 o
   2   4   8  1994.20  2087.26  11.39 o
   4   4   8   143.68   160.23   3.76 o
   6   4   8  1407.23  1386.90  12.27 o
   8   4   8   597.63   705.41   8.43 o
  10   4   8  2881.94  2955.38  16.07 o
  12   4   8     9.12     8.74   1.51 o
  14   4   8    23.64    17.26   2.17 o
 -15   5   8   291.98   301.80   5.56 o
 -13   5   8   465.48   497.94   5.99 o
 -11   5   8    59.69    69.82   2.44 o
  -9   5   8  2589.08  2679.94  13.33 o
  -7   5   8  1304.53  1341.41   8.55 o
  -5   5   8   121.94   160.08   3.00 o
  -3   5   8   572.32   567.57   5.68 o
  -1   5   8   123.92   119.71   3.13 o
   1   5   8  1363.03  1318.57  10.28 o
   3   5   8   107.53    93.46   2.82 o
   5   5   8   353.47   347.79   5.98 o
   7   5   8    73.29    76.20   3.21 o
   9   5   8    40.47    32.39   2.17 o
  11   5   8     9.87     7.33   1.46 o
  13   5   8   306.36   306.50   6.53 o
 -14   6   8   186.52   206.42   4.48 o
 -12   6   8   100.46   101.75   2.87 o
 -10   6   8   113.99   114.49   3.34 o
  -8   6   8   238.97   264.14   4.43 o
  -6   6   8   422.27   457.91   5.13 o
  -4   6   8   209.40   225.26   3.92 o
  -2   6   8   212.85   202.08   4.24 o
   0   6   8  5366.67  5446.00  20.07 o
   2   6   8  3428.07  3480.42  14.97 o
   4   6   8   635.86   570.90   6.57 o
   6   6   8   254.72   255.43   5.12 o
   8   6   8  1170.82  1242.17  11.01 o
  10   6   8     9.22     9.77   1.59 o
  12   6   8   176.61   212.48   6.52 o
 -13   7   8   691.92   697.97   8.05 o
 -11   7   8  1488.96  1570.51  10.90 o
  -9   7   8   111.49   119.05   2.98 o
  -7   7   8  2211.60  2311.11  12.98 o
  -5   7   8   213.00   235.08   4.50 o
  -3   7   8    68.82    82.55   2.66 o
  -1   7   8     1.83     4.12   1.43 <
   1   7   8     2.45     5.19   1.41 o
   3   7   8   764.83   655.47   7.20 o
   5   7   8   553.67   528.84   7.41 o
   7   7   8    13.50    21.06   1.96 o
   9   7   8  1212.68  1363.92  14.35 o
  11   7   8    43.00    34.84   3.19 o
 -12   8   8    66.78    59.97   3.27 o
 -10   8   8     4.68    11.00   1.17 o
  -8   8   8    62.42    54.00   2.44 o
  -6   8   8   446.59   436.40   6.08 o
  -4   8   8   584.40   661.41   8.14 o
  -2   8   8   211.60   187.80   3.99 o
   0   8   8  2208.29  2095.66  13.63 o
   2   8   8   268.10   276.81   5.13 o
   4   8   8  1282.02  1320.47  13.16 o
   6   8   8   277.54   283.30   6.28 o
   8   8   8    84.69    95.05   3.24 o
  -9   9   8   272.38   273.70   5.48 o
  -7   9   8   176.18   152.29   3.65 o
  -5   9   8   169.74   143.29   3.55 o
  -3   9   8   109.41   105.17   2.63 o
  -1   9   8   410.13   414.70   5.36 o
   1   9   8    23.50    32.14   1.72 o
   3   9   8     0.32    -2.53   1.25 <
   5   9   8    20.96    32.88   2.51 o
  -4  10   8    45.89    45.37   2.80 o
  -2  10   8    15.36    14.33   1.40 o
   0  10   8    92.48    77.08   2.85 o
   2  10   8    49.45    58.91   4.25 o
 -17   1   9    79.50    68.15   2.71 o
 -15   1   9   347.33   353.55   6.68 o
 -13   1   9   128.39    97.76   3.76 o
 -11   1   9   102.61    67.01   2.56 o
  -9   1   9    20.74    38.07   1.85 o
  -7   1   9    57.37    86.71   2.03 o
  -5   1   9   131.70   206.06   2.88 o
  -3   1   9   333.48   400.07   4.12 o
  -1   1   9  1895.54  2077.55  10.28 o
   1   1   9   546.73   458.58   4.72 o
   3   1   9   847.03   808.47   6.96 o
   5   1   9   376.85   375.81   4.66 o
   7   1   9   462.68   405.96   5.78 o
   9   1   9    49.15    41.78   2.29 o
  11   1   9   763.73   727.76   7.55 o
  13   1   9    53.36    44.17   2.08 o
  15   1   9   121.51   112.75   6.48 o
 -18   2   9    52.85    60.92   3.91 o
 -16   2   9   885.36   847.05   9.74 o
 -14   2   9   452.29   458.47   6.96 o
 -12   2   9     8.96    26.60   2.08 o
 -10   2   9   918.53   892.72   8.38 o
  -8   2   9   220.53   190.36   3.27 o
  -6   2   9  4027.98  3961.11  15.22 o
  -4   2   9   412.99   384.42   4.14 o
  -2   2   9   275.28   196.34   3.48 o
   0   2   9   108.89   181.26   3.32 o
   2   2   9  3916.61  4019.97  14.86 o
   4   2   9   101.38    84.54   2.53 o
   6   2   9    49.32    97.14   3.01 o
   8   2   9   517.56   517.88   7.28 o
  10   2   9    13.92    13.19   1.59 o
  12   2   9   143.22   175.57   3.47 o
  14   2   9   115.68   122.23   4.38 o
 -17   3   9   380.99   399.98   5.63 o
 -15   3   9  1508.53  1507.07  12.47 o
 -13   3   9   168.15   147.55   4.00 o
 -11   3   9     0.79     2.10   1.11 <
  -9   3   9     7.34     5.58   1.10 o
  -7   3   9     6.98     2.91   0.93 o
  -5   3   9   376.50   333.28   4.27 o
  -3   3   9  1375.16  1377.94   8.07 o
  -1   3   9     6.32    15.77   1.20 o
   1   3   9  2253.01  2172.17  11.91 o
   3   3   9  2948.84  2803.91  15.50 o
   5   3   9   381.53   393.37   5.80 o
   7   3   9  7792.63  7982.40  31.59 o
   9   3   9   288.02   318.74   6.01 o
  11   3   9  1181.72  1246.37   9.57 o
  13   3   9  1937.57  1971.92  17.70 o
 -16   4   9   103.15   112.94   2.80 o
 -14   4   9  1806.99  1895.20  12.73 o
 -12   4   9   213.46   197.72   4.21 o
 -10   4   9   835.58   830.26   7.99 o
  -8   4   9  4598.30  4586.30  16.01 o
  -6   4   9  5436.89  5237.02  17.83 o
  -4   4   9 11193.60 10705.20  24.53 o
  -2   4   9   523.07   514.09   5.64 o
   0   4   9  2545.10  2498.74  12.30 o
   2   4   9   453.05   423.27   6.15 o
   4   4   9     1.31     3.28   1.53 <
   6   4   9    24.63    37.44   2.38 o
   8   4   9  2880.56  2901.57  17.65 o
  10   4   9   129.14    95.65   3.11 o
  12   4   9   467.92   473.16   7.14 o
 -15   5   9   152.38   159.53   4.04 o
 -13   5   9   103.35    83.17   2.68 o
 -11   5   9   324.89   301.81   4.82 o
  -9   5   9  1379.77  1492.86  10.20 o
  -7   5   9   519.10   535.53   5.76 o
  -5   5   9  1140.93  1115.37   9.17 o
  -3   5   9   686.62   679.76   6.60 o
  -1   5   9   143.57   135.27   3.65 o
   1   5   9  1036.13  1062.38   8.79 o
   3   5   9    15.89    27.77   1.86 o
   5   5   9  1159.59  1248.83  13.21 o
   7   5   9   218.90   226.94   5.43 o
   9   5   9  2654.84  2715.77  16.92 o
  11   5   9  2123.91  2147.85  21.60 o
 -14   6   9    46.20    53.04   2.23 o
 -12   6   9    39.43    39.33   1.95 o
 -10   6   9     5.39    10.10   1.25 o
  -8   6   9   212.37   188.91   4.10 o
  -6   6   9    13.76    14.47   1.55 o
  -4   6   9   381.98   392.19   5.54 o
  -2   6   9     3.63     5.87   1.12 o
   0   6   9  1398.71  1612.87  12.37 o
   2   6   9  1178.62  1163.27   9.10 o
   4   6   9     5.03     3.14   1.28 <
   6   6   9     1.92     4.57   1.42 o
   8   6   9   359.52   383.79   5.98 o
  10   6   9    85.83    95.12   3.24 o
 -13   7   9    95.20    94.74   3.06 o
 -11   7   9   173.59   160.98   3.22 o
  -9   7   9    11.36    11.28   1.21 o
  -7   7   9   361.39   360.45   6.15 o
  -5   7   9   154.91   168.44   3.78 o
  -3   7   9    73.53    65.38   2.28 o
  -1   7   9   289.36   241.70   4.21 o
   1   7   9     0.56     1.15   1.00 <
   3   7   9   332.15   346.63   5.25 o
   5   7   9   567.89   597.92   8.32 o
   7   7   9     1.19     1.23   1.05 <
   9   7   9   190.60   193.38   4.87 o
 -10   8   9     3.39     7.55   0.87 o
  -8   8   9  1352.76  1309.81  10.49 o
  -6   8   9     3.26     5.46   1.14 o
  -4   8   9   843.53   840.05   8.61 o
  -2   8   9    54.61    36.36   1.79 o
   0   8   9   350.45   378.32   5.42 o
   2   8   9    32.66    38.29   2.09 o
   4   8   9    71.25    96.85   4.44 o
   6   8   9     3.99     1.21   0.95 <
   8   8   9    39.31    42.35   3.05 o
  -7   9   9     6.38     8.76   0.99 o
  -5   9   9    47.14    61.33   2.00 o
  -3   9   9   683.35   681.58   6.05 o
  -1   9   9    10.80    11.38   1.21 o
   1   9   9   344.95   371.52   5.64 o
   3   9   9   168.75   165.26   4.07 o
   5   9   9  1104.49  1180.21  11.73 o
 -16   0  10  1046.93  1155.34  16.69 o
 -14   0  10  1252.48  1397.40  24.32 o
 -12   0  10     5.03     3.92   1.86 <
 -10   0  10  5220.21  5421.89  28.52 o
  -8   0  10   255.14   375.84   6.05 o
  -6   0  10  1954.17  2165.07  14.28 o
  -4   0  10    50.01    72.82   2.74 o
  -2   0  10     3.31     5.04   1.41 o
   0   0  10   309.31   250.10   4.70 o
   2   0  10   656.03   748.43   9.01 o
   4   0  10  2076.47  2083.38  16.85 o
   6   0  10  3200.97  3257.12  22.22 o
   8   0  10   107.86   149.24   5.70 o
  10   0  10  1489.31  1572.08  18.14 o
  12   0  10   513.52   514.15  10.70 o
  14   0  10   581.51   539.89  14.03 o
 -17   1  10    38.89    32.90   1.92 o
 -15   1  10     9.04    10.94   1.87 o
 -13   1  10  2314.38  2189.39  15.67 o
 -11   1  10    88.89    63.43   2.65 o
  -9   1  10  1531.55  1672.14  11.37 o
  -7   1  10   288.90   221.44   3.45 o
  -5   1  10  1541.87  1441.45   8.35 o
  -3   1  10  3114.51  3030.75  12.64 o
  -1   1  10  2666.87  2624.87  11.60 o
   1   1  10   663.22   722.18   6.78 o
   3   1  10   843.54   833.90   7.25 o
   5   1  10  1593.50  1536.92  10.34 o
   7   1  10   752.41   796.38   9.00 o
   9   1  10    56.18    52.25   2.63 o
  11   1  10    63.46    64.64   2.41 o
  13   1  10    10.23     7.10   1.57 o
 -16   2  10    65.35    72.20   2.57 o
 -14   2  10   191.39   197.07   5.18 o
 -12   2  10   926.86   873.42   9.52 o
 -10   2  10    52.87    45.95   2.24 o
  -8   2  10    13.25    12.93   1.25 o
  -6   2  10   239.97   275.01   3.97 o
  -4   2  10    12.05    10.88   1.20 o
  -2   2  10  2587.11  2561.42  11.94 o
   0   2  10    91.82    74.39   2.22 o
   2   2  10   532.53   471.55   5.23 o
   4   2  10   305.78   258.18   4.51 o
   6   2  10    86.45   100.28   3.37 o
   8   2  10   746.55   707.58   8.69 o
  10   2  10     4.34     5.54   1.19 o
  12   2  10    20.12    15.49   1.38 o
 -15   3  10    52.42    41.60   2.06 o
 -13   3  10   262.81   253.50   5.18 o
 -11   3  10   433.22   437.48   6.05 o
  -9   3  10   444.01   461.11   5.33 o
  -7   3  10  1158.48  1174.29   8.54 o
  -5   3  10  1045.10  1031.73   7.90 o
  -3   3  10   341.93   364.73   4.44 o
  -1   3  10    50.60    47.23   1.93 o
   1   3  10   423.45   395.06   5.12 o
   3   3  10     8.14    14.75   1.69 o
   5   3  10    29.50    31.99   2.37 o
   7   3  10   330.62   319.14   6.42 o
   9   3  10   180.35   193.49   4.12 o
  11   3  10   780.25   800.62   8.58 o
  13   3  10   527.45   502.63  11.09 o
 -16   4  10   138.48   147.15   4.63 o
 -14   4  10     6.26     4.58   1.23 o
 -12   4  10   730.41   733.51   7.34 o
 -10   4  10   117.71   116.70   2.88 o
  -8   4  10  4883.38  5061.03  16.96 o
  -6   4  10  4582.94  4793.81  16.95 o
  -4   4  10   274.80   255.92   4.06 o
  -2   4  10    24.96    36.68   1.70 o
   0   4  10   448.84   399.24   5.23 o
   2   4  10   446.93   404.36   6.42 o
   4   4  10   206.99   253.90   5.77 o
   6   4  10   238.10   242.30   5.40 o
   8   4  10   127.32   132.79   3.78 o
  10   4  10  2060.40  2051.66  13.31 o
  12   4  10     8.55     9.57   1.41 o
 -15   5  10   325.36   335.05   5.98 o
 -13   5  10    77.03    89.50   2.56 o
 -11   5  10   481.03   483.09   5.77 o
  -9   5  10     6.75     8.40   1.10 o
  -7   5  10    68.57    84.39   2.48 o
  -5   5  10  3005.09  3070.92  14.88 o
  -3   5  10    30.26    35.51   1.79 o
  -1   5  10   584.87   558.71   7.24 o
   1   5  10   114.09   116.15   3.25 o
   3   5  10    95.45    88.54   3.72 o
   5   5  10  1988.65  1904.14  15.18 o
   7   5  10    75.54    79.86   3.22 o
   9   5  10   401.01   377.12   6.54 o
  11   5  10    49.36    55.54   3.57 o
 -14   6  10   752.11   814.04  11.37 o
 -12   6  10   724.08   742.64   6.92 o
 -10   6  10    34.96    40.02   1.88 o
  -8   6  10   534.97   567.08   6.35 o
  -6   6  10   411.21   398.58   5.39 o
  -4   6  10    11.31    13.12   1.46 o
  -2   6  10   146.17   166.38   4.07 o
   0   6  10  1973.55  1931.81  12.04 o
   2   6  10   523.93   481.73   6.47 o
   4   6  10    43.18    55.91   2.52 o
   6   6  10   133.71   159.65   4.26 o
   8   6  10   343.46   358.99   5.65 o
  10   6  10   227.76   283.76   8.31 o
 -11   7  10   240.27   241.78   4.21 o
  -9   7  10   164.70   176.56   3.65 o
  -7   7  10   769.52   787.12   7.58 o
  -5   7  10   406.77   399.51   5.71 o
  -3   7  10  1226.83  1242.24   9.27 o
  -1   7  10   333.62   396.68   5.05 o
   1   7  10   992.89   901.14   8.33 o
   3   7  10  2165.46  2175.00  14.93 o
   5   7  10   449.05   458.57   6.75 o
   7   7  10     1.53     3.30   1.05 o
   9   7  10    67.68    92.49   8.11 o
 -10   8  10   158.72   145.03   5.67 o
  -8   8  10   589.68   566.33   6.08 o
  -6   8  10     7.58     9.09   1.16 o
  -4   8  10   375.37   370.68   6.12 o
  -2   8  10   170.82   187.96   4.08 o
   0   8  10    22.30    23.78   1.61 o
   2   8  10   148.21   150.56   3.68 o
   4   8  10   342.67   355.59   6.71 o
   6   8  10    50.59    69.95   3.04 o
  -5   9  10     2.19     1.30   0.84 <
  -3   9  10   508.53   536.28   6.73 o
  -1   9  10    26.48    20.22   1.41 o
   1   9  10   177.30   196.33   5.30 o
   3   9  10     0.85     2.83   1.85 <
 -17   1  11   432.36   483.57  12.28 o
 -15   1  11    61.30    49.89   3.08 o
 -13   1  11   962.45   882.91   9.64 o
 -11   1  11    15.39    24.78   1.87 o
  -9   1  11   215.02   175.99   4.04 o
  -7   1  11     1.96     3.64   1.02 o
  -5   1  11    86.39    73.20   2.22 o
  -3   1  11   113.30   105.47   2.52 o
  -1   1  11  1201.58  1183.59   8.96 o
   1   1  11     2.38     4.58   1.28 o
   3   1  11    74.92    65.82   2.34 o
   5   1  11    59.82    47.15   2.12 o
   7   1  11    82.65    79.48   3.39 o
   9   1  11  2553.05  2660.73  16.54 o
  11   1  11    71.97    67.24   2.73 o
  13   1  11    66.96    88.63   5.92 o
 -16   2  11   821.20   853.64   9.38 o
 -14   2  11   341.91   303.09   5.95 o
 -12   2  11   147.09   167.05   4.20 o
 -10   2  11    29.86    26.10   1.82 o
  -8   2  11   553.63   568.21   6.09 o
  -6   2  11   880.47   903.55   7.82 o
  -4   2  11   916.91   951.09   8.71 o
  -2   2  11  2237.01  2149.45  10.52 o
   0   2  11    27.55    31.97   1.65 o
   2   2  11  2889.96  2917.50  13.98 o
   4   2  11   634.44   625.93   7.76 o
   6   2  11     6.62     5.43   1.56 o
   8   2  11   713.44   685.00   8.69 o
  10   2  11   103.67    99.79   3.17 o
  12   2  11    20.73    24.02   2.08 o
 -15   3  11   103.93    97.26   2.88 o
 -13   3  11  2711.44  2770.34  14.50 o
 -11   3  11   246.60   257.17   4.53 o
  -9   3  11  1112.00  1196.95   8.87 o
  -7   3  11   568.93   617.36   6.24 o
  -5   3  11   621.27   649.26   6.83 o
  -3   3  11  8215.08  8393.70  23.58 o
  -1   3  11   494.82   483.64   5.36 o
   1   3  11  1770.76  1901.32  10.68 o
   3   3  11    10.82    15.51   1.82 o
   5   3  11   917.64   972.39  11.39 o
   7   3  11     3.33     5.48   1.60 o
   9   3  11   769.57   824.27   8.04 o
  11   3  11  1540.96  1669.23  12.66 o
 -14   4  11   549.38   567.19   6.30 o
 -12   4  11    58.43    50.23   2.05 o
 -10   4  11   209.25   212.71   4.09 o
  -8   4  11   945.78   963.19   7.68 o
  -6   4  11  5299.38  5364.98  18.38 o
  -4   4  11    38.73    54.34   2.26 o
  -2   4  11   741.23   731.67   7.27 o
   0   4  11  1164.29  1166.06   8.96 o
   2   4  11    19.48    24.56   2.03 o
   4   4  11  2534.99  2437.00  15.03 o
   6   4  11     3.38     6.97   1.86 o
   8   4  11  1123.31  1092.99   9.50 o
  10   4  11  1056.41  1028.12  10.06 o
 -13   5  11    54.75    50.91   2.07 o
 -11   5  11   491.38   506.15   5.95 o
  -9   5  11    63.06    60.40   2.17 o
  -7   5  11   331.43   354.98   5.06 o
  -5   5  11  3841.05  3978.29  17.44 o
  -3   5  11   214.40   215.18   4.30 o
  -1   5  11    61.33    62.82   2.66 o
   1   5  11    48.42    51.02   2.34 o
   3   5  11   278.99   273.93   6.06 o
   5   5  11   372.16   365.71   5.82 o
   7   5  11    78.57    87.30   3.16 o
   9   5  11  1505.24  1408.62  11.01 o
 -12   6  11    46.16    39.93   2.39 o
 -10   6  11    21.25    25.53   1.61 o
  -8   6  11     0.74     5.37   1.15 o
  -6   6  11   419.47   411.84   5.62 o
  -4   6  11    46.60    49.43   2.19 o
  -2   6  11    49.59    47.74   2.46 o
   0   6  11    23.55    17.15   1.46 o
   2   6  11    27.22    20.41   1.85 o
   4   6  11   153.81   172.61   3.76 o
   6   6  11    25.84    34.85   2.02 o
   8   6  11     3.98     1.24   1.00 <
 -11   7  11   398.60   434.39   8.16 o
  -9   7  11    44.74    43.69   1.93 o
  -7   7  11     0.84     3.57   0.93 o
  -5   7  11   193.09   187.02   4.08 o
  -3   7  11    15.66    11.76   1.23 o
  -1   7  11   129.02   116.04   2.96 o
   1   7  11     7.71     9.17   1.41 o
   3   7  11   290.27   294.26   5.72 o
   5   7  11     0.76     4.59   1.00 o
   7   7  11    95.61    91.53   3.83 o
  -8   8  11    16.63    15.22   1.59 o
  -6   8  11   130.10   103.28   2.96 o
  -4   8  11   449.95   477.63   7.10 o
  -2   8  11   360.52   417.83   5.54 o
   0   8  11   154.56   125.69   3.58 o
   2   8  11     1.70     2.96   0.99 <
   4   8  11   312.86   317.71   6.96 o
 -16   0  12   215.21   193.07   5.57 o
 -14   0  12     9.14     4.23   2.28 <
 -12   0  12   876.97   968.90  13.44 o
 -10   0  12  3828.05  3408.05  24.58 o
  -8   0  12  1006.84  1042.66  11.20 o
  -6   0  12   930.96   986.52  11.08 o
  -4   0  12   202.69   234.40   6.20 o
  -2   0  12   556.42   648.92   9.82 o
   0   0  12  1426.18  1383.40  12.52 o
   2   0  12    57.21    50.71   3.13 o
   4   0  12   211.11   191.70   5.44 o
   6   0  12     3.48     1.26   2.05 <
   8   0  12   440.14   426.17   9.02 o
  10   0  12     8.28     3.53   1.96 <
 -15   1  12     2.35     0.32   1.02 <
 -13   1  12     6.10     1.73   1.11 <
 -11   1  12   103.62    94.54   3.07 o
  -9   1  12    30.75    37.96   1.95 o
  -7   1  12   100.04    94.67   2.81 o
  -5   1  12   793.07   763.33   6.93 o
  -3   1  12   160.90   152.21   3.19 o
  -1   1  12   931.22   972.87   7.88 o
   1   1  12  1654.50  1607.32  10.27 o
   3   1  12   190.05   195.14   3.74 o
   5   1  12  3123.96  3163.56  16.55 o
   7   1  12   333.12   311.69   5.38 o
   9   1  12   128.46   139.93   3.77 o
  11   1  12   110.23   115.57   3.89 o
 -14   2  12    97.77   100.55   2.88 o
 -12   2  12   246.38   241.04   4.28 o
 -10   2  12    89.83    90.43   2.81 o
  -8   2  12   738.53   767.91   7.57 o
  -6   2  12   240.97   221.52   4.40 o
  -4   2  12   374.99   399.41   4.91 o
  -2   2  12    31.21    46.86   1.90 o
   0   2  12   564.16   551.84   6.32 o
   2   2  12   247.60   251.03   4.44 o
   4   2  12    10.41     5.08   1.46 o
   6   2  12   277.61   282.38   5.51 o
   8   2  12     5.44     8.35   1.52 o
  10   2  12    11.49    17.83   1.72 o
 -15   3  12     1.56    -0.31   0.86 <
 -13   3  12   118.18   119.28   3.21 o
 -11   3  12   141.49   144.35   3.72 o
  -9   3  12   254.13   269.62   4.82 o
  -7   3  12     3.63     4.63   1.07 o
  -5   3  12    14.41    16.25   1.51 o
  -3   3  12  1053.00  1115.50   8.29 o
  -1   3  12   531.12   602.19   6.01 o
   1   3  12    45.54    57.85   2.22 o
   3   3  12   236.17   257.17   4.80 o
   5   3  12   101.46    92.76   3.58 o
   7   3  12    74.56    75.17   2.66 o
   9   3  12    39.67    36.96   2.17 o
  11   3  12    33.47    27.30   4.84 o
 -14   4  12   165.32   145.79   3.68 o
 -12   4  12    26.54    32.06   1.86 o
 -10   4  12     5.92     9.07   1.27 o
  -8   4  12   141.13   143.97   3.27 o
  -6   4  12   129.57   136.86   3.34 o
  -4   4  12   569.01   579.40   5.98 o
  -2   4  12   168.74   205.28   3.56 o
   0   4  12   158.21   138.15   3.08 o
   2   4  12    65.85    66.71   2.72 o
   4   4  12   680.81   726.91   8.29 o
   6   4  12    48.03    41.81   2.52 o
   8   4  12     0.50     0.01   1.26 <
  10   4  12   372.35   392.43   9.81 o
 -13   5  12   545.53   521.89   8.09 o
 -11   5  12    89.82    90.98   3.06 o
  -9   5  12   449.64   465.57   6.00 o
  -7   5  12  2143.55  2172.00  12.53 o
  -5   5  12   817.63   854.75   8.47 o
  -3   5  12  1442.39  1440.31  10.54 o
  -1   5  12    99.91   107.75   3.21 o
   1   5  12   256.61   247.34   4.60 o
   3   5  12  2080.83  2119.32  13.43 o
   5   5  12   796.18   822.20   8.66 o
   7   5  12     8.53     9.93   1.38 o
   9   5  12    10.34     4.22   1.59 <
 -10   6  12   534.93   497.80   5.92 o
  -8   6  12   429.00   469.51   6.13 o
  -6   6  12   260.13   256.55   4.59 o
  -4   6  12   244.76   250.79   4.64 o
  -2   6  12   390.19   405.67   5.39 o
   0   6  12   163.85   169.86   3.89 o
   2   6  12     0.57     3.15   1.12 <
   4   6  12     7.85     3.52   0.99 o
   6   6  12    12.92     8.04   1.17 o
  -9   7  12    67.76    64.43   2.66 o
  -7   7  12    53.63    56.87   2.05 o
  -5   7  12     2.71     3.29   1.04 o
  -3   7  12   845.23   856.60   8.09 o
  -1   7  12   110.67   112.79   3.21 o
   1   7  12   880.76   907.97   9.80 o
   3   7  12  1750.04  1751.35  14.58 o
   5   7  12    21.57    28.92   2.27 o
  -6   8  12   647.16   751.74  12.15 o
  -4   8  12    12.06     8.71   1.19 o
  -2   8  12   151.36   132.11   3.78 o
   0   8  12    43.52    38.00   1.92 o
 -15   1  13   108.11    99.05   3.98 o
 -13   1  13   419.14   453.60   6.50 o
 -11   1  13    10.29     6.32   1.36 o
  -9   1  13   119.17   149.31   3.73 o
  -7   1  13   515.31   464.02   5.72 o
  -5   1  13   476.51   482.48   5.36 o
  -3   1  13    33.35    37.17   1.77 o
  -1   1  13   707.51   729.84   6.52 o
   1   1  13  1222.00  1255.63   8.80 o
   3   1  13   214.91   236.75   4.06 o
   5   1  13  1075.78  1044.93   8.97 o
   7   1  13  1129.73  1162.82  10.38 o
   9   1  13     0.35    -1.91   1.29 <
 -14   2  13   104.82   121.79   3.83 o
 -12   2  13    10.17    12.12   1.23 o
 -10   2  13     1.30     1.74   1.17 <
  -8   2  13    49.52    56.48   2.43 o
  -6   2  13   115.08   104.75   2.83 o
  -4   2  13  1705.00  1781.49  10.42 o
  -2   2  13   714.07   681.46   6.62 o
   0   2  13   188.36   228.08   3.70 o
   2   2  13  1269.61  1333.03   9.44 o
   4   2  13   119.13   129.03   3.28 o
   6   2  13  1590.78  1572.57  11.94 o
   8   2  13   168.52   170.56   3.96 o
  10   2  13   249.47   257.00   6.90 o
 -13   3  13   143.00   152.10   3.48 o
 -11   3  13    72.91    79.46   2.74 o
  -9   3  13  1513.79  1540.28  11.68 o
  -7   3  13   130.48   134.37   3.09 o
  -5   3  13  2383.54  2614.46  12.90 o
  -3   3  13  3420.09  3644.19  14.68 o
  -1   3  13     3.99     5.41   1.22 o
   1   3  13    98.60   107.85   3.06 o
   3   3  13    30.48    31.01   1.84 o
   5   3  13   679.73   668.40   7.11 o
   7   3  13    90.85    83.09   2.92 o
   9   3  13     4.18     6.18   1.08 o
 -12   4  13    46.45    38.87   1.96 o
 -10   4  13   243.26   231.49   4.63 o
  -8   4  13   173.24   169.21   3.55 o
  -6   4  13  1191.85  1274.99   9.00 o
  -4   4  13   132.32   125.38   3.10 o
  -2   4  13    15.25    20.35   1.43 o
   0   4  13    85.88    90.14   3.03 o
   2   4  13   285.64   282.63   4.99 o
   4   4  13   302.44   325.92   4.87 o
   6   4  13  1558.11  1565.65  11.65 o
   8   4  13   518.66   543.51   8.85 o
 -11   5  13   417.81   435.30   6.31 o
  -9   5  13    11.81    13.31   1.24 o
  -7   5  13   824.23   821.74   7.75 o
  -5   5  13  2327.63  2382.12  12.97 o
  -3   5  13    37.41    46.74   2.11 o
  -1   5  13   625.48   611.43   6.38 o
   1   5  13     1.07     3.73   1.17 o
   3   5  13     5.39     4.32   1.04 o
   5   5  13    26.87    30.92   1.76 o
   7   5  13    71.47    68.58   3.06 o
 -10   6  13   159.68   138.80   5.39 o
  -8   6  13   121.69   124.66   3.19 o
  -6   6  13   168.49   162.43   3.61 o
  -4   6  13    48.79    61.20   2.54 o
  -2   6  13  1073.95  1089.95   8.08 o
   0   6  13   119.79   127.53   3.46 o
   2   6  13    51.15    62.80   2.49 o
   4   6  13    35.29    25.89   1.97 o
  -7   7  13   332.22   354.14   6.56 o
  -5   7  13    87.49    93.98   2.84 o
  -3   7  13   252.07   285.92   4.82 o
  -1   7  13    10.16    15.51   1.46 o
   1   7  13     6.87     7.71   1.28 o
 -12   0  14   313.18   248.63   6.21 o
 -10   0  14  1875.21  1700.68  18.07 o
  -8   0  14   158.66   148.82   5.31 o
  -6   0  14   252.37   261.23   5.94 o
  -4   0  14   147.41   148.94   4.51 o
  -2   0  14  1892.63  1991.79  15.02 o
   0   0  14     4.80     5.50   1.56 o
   2   0  14   558.72   558.14   7.82 o
   4   0  14   549.04   615.28   8.34 o
   6   0  14     7.04     9.74   2.12 o
   8   0  14  1800.96  1830.04  27.29 o
 -13   1  14   108.29   113.82   3.14 o
 -11   1  14    87.08   105.07   2.80 o
  -9   1  14   349.61   356.72   5.73 o
  -7   1  14   518.58   518.15   6.16 o
  -5   1  14   108.38   113.86   3.13 o
  -3   1  14    61.17    58.66   2.25 o
  -1   1  14  2248.70  2397.65  11.56 o
   1   1  14     0.97     3.21   1.20 <
   3   1  14    31.92    35.22   1.75 o
   5   1  14   322.75   343.98   5.00 o
   7   1  14   391.98   416.55   6.56 o
 -12   2  14    62.58    52.71   2.34 o
 -10   2  14   116.83   126.56   3.73 o
  -8   2  14   594.91   589.72   7.00 o
  -6   2  14     7.99    11.63   1.23 o
  -4   2  14    16.12    21.66   1.42 o
  -2   2  14   307.90   342.83   4.60 o
   0   2  14  2404.88  2668.49  13.06 o
   2   2  14   864.99   908.00   7.50 o
   4   2  14    57.49    57.45   2.08 o
   6   2  14   222.55   244.17   4.69 o
   8   2  14    83.18    77.04   3.07 o
 -11   3  14     6.86    15.38   1.64 o
  -9   3  14    53.59    46.02   2.42 o
  -7   3  14     9.25    10.12   1.15 o
  -5   3  14   101.29   116.06   2.85 o
  -3   3  14   651.07   656.48   6.48 o
  -1   3  14   189.15   206.53   3.65 o
   1   3  14    15.94    16.56   1.48 o
   3   3  14     1.05     1.48   1.05 <
   5   3  14   184.56   196.03   4.23 o
   7   3  14     0.68     1.62   0.94 <
 -10   4  14  1452.14  1486.37  12.34 o
  -8   4  14   940.23   925.78   8.79 o
  -6   4  14  1679.66  1799.38  10.65 o
  -4   4  14   171.86   176.98   3.60 o
  -2   4  14   154.60   159.26   3.21 o
   0   4  14   688.33   698.37   6.96 o
   2   4  14   248.26   255.99   4.03 o
   4   4  14    10.68     8.11   1.36 o
   6   4  14   160.58   162.27   4.35 o
  -9   5  14    48.69    42.58   2.57 o
  -7   5  14   106.90   101.37   3.26 o
  -5   5  14   253.01   244.39   4.75 o
  -3   5  14    20.23    22.37   1.65 o
  -1   5  14     2.00     3.09   1.10 <
   1   5  14   217.20   220.44   4.51 o
   3   5  14     1.63     6.59   1.08 o
   5   5  14   167.07   157.01   4.92 o
  -6   6  14    16.70     8.46   1.10 o
  -4   6  14  1520.11  1575.28  11.04 o
  -2   6  14  2024.23  1974.54  12.96 o
   0   6  14   411.45   415.48   6.86 o
   2   6  14   183.41   185.89   6.26 o
 -11   1  15   209.39   180.62   3.91 o
  -9   1  15   270.38   255.55   4.31 o
  -7   1  15   929.22   882.09   9.03 o
  -5   1  15   246.41   240.32   3.86 o
  -3   1  15   527.38   572.11   5.53 o
  -1   1  15  1272.34  1400.50   9.08 o
   1   1  15    26.53    30.18   1.50 o
   3   1  15    49.86    55.62   1.98 o
   5   1  15    99.99   105.08   3.51 o
 -10   2  15   476.67   505.97   7.33 o
  -8   2  15    62.65    83.48   2.80 o
  -6   2  15    89.78   100.15   2.98 o
  -4   2  15    97.42   106.51   2.58 o
  -2   2  15   327.25   353.75   4.34 o
   0   2  15   737.10   821.07   7.53 o
   2   2  15     6.29     7.77   1.25 o
   4   2  15   115.22   123.12   3.15 o
   6   2  15     2.64     5.52   1.45 o
  -9   3  15    39.29    40.83   2.44 o
  -7   3  15   881.73   908.01   7.86 o
  -5   3  15   148.14   135.83   3.19 o
  -3   3  15   451.58   458.55   5.12 o
  -1   3  15   451.52   441.98   5.56 o
   1   3  15    46.38    42.24   1.84 o
   3   3  15   927.44   845.35   8.17 o
   5   3  15    17.82    16.39   1.95 o
  -8   4  15  1508.52  1612.33  12.79 o
  -6   4  15    20.27    20.09   1.51 o
  -4   4  15    55.71    63.74   2.46 o
  -2   4  15   268.76   263.84   4.35 o
   0   4  15   109.42   105.92   3.09 o
   2   4  15    25.00    22.60   2.08 o
   4   4  15  1001.63   994.40  13.93 o
  -7   5  15   231.14   273.57   5.87 o
  -5   5  15    47.66    49.65   2.55 o
  -3   5  15     0.91     1.18   0.96 <
  -1   5  15   220.22   242.41   5.28 o
   1   5  15     5.96     8.17   1.24 o
 -10   0  16    58.60    50.56   4.33 o
  -8   0  16     2.10     1.95   1.10 <
  -6   0  16    19.08    18.07   1.94 o
  -4   0  16   724.14   741.49  10.68 o
  -2   0  16   117.30   119.07   3.85 o
   0   0  16   595.97   646.37   8.95 o
   2   0  16  5280.53  5420.35  25.88 o
   4   0  16    90.12    65.61   4.97 o
  -9   1  16   245.27   234.46   4.14 o
  -7   1  16   821.71   839.12   6.88 o
  -5   1  16   278.44   289.13   4.38 o
  -3   1  16   185.60   175.16   3.26 o
  -1   1  16    35.87    29.47   1.52 o
   1   1  16    59.91    63.79   2.02 o
   3   1  16   522.44   529.85   9.56 o
  -8   2  16     0.01     2.85   0.81 o
  -6   2  16     0.55     0.94   0.78 <
  -4   2  16   139.66   138.93   2.83 o
  -2   2  16    75.60    82.01   2.34 o
   0   2  16  1213.34  1252.78   8.68 o
   2   2  16    66.38    54.48   2.15 o
  -7   3  16     8.81    10.49   1.33 o
  -5   3  16   227.55   226.63   4.05 o
  -3   3  16     0.38     2.57   0.96 <
  -1   3  16   223.63   221.53   4.71 o
   1   3  16     1.57     2.67   0.90 <
  -4   4  16     3.15     2.49   1.06 <
  -2   4  16   197.59   207.40   5.85 o
   0   4  16     4.70     8.24   2.80 <
  -5   1  17     1.70     3.87   1.13 o
  -3   1  17    23.18    20.46   1.75 o
  -1   1  17     4.10     2.73   0.94 <
